# Supplementary material for: In distributive phosphorylation catalytic constants enable non-trivial dynamics
Source: J Math Biol. 2024 Jun 25;89(2):20. doi: 10.1007/s00285-024-02114-8 (PMC11199316; doi:10.1007/s00285-024-02114-8)
Supplement: Supplementary file 2 — (txt 155 KB) [file 285_2024_2114_MOESM2_ESM.txt]

(2*h1 + h10 + 2*h2 + h3 + h4 + h5 + h6 + h7 + h8 + h9)*
  (2*h1*h10 + 4*h1*h2 + h10*h2 + h1*h3 + h10*h3 + 2*h2*h3 + h1*h4 + h10*h4 + 
   2*h2*h4 + h3*h4 + 2*h1*h5 + h10*h5 + h2*h5 + h3*h5 + h4*h5 + 2*h1*h6 + 
   h10*h6 + h2*h6 + h3*h6 + h4*h6 + h5*h6 + h1*h7 + h10*h7 + 2*h2*h7 + 
   h3*h7 + h4*h7 + h5*h7 + h6*h7 + h1*h8 + h10*h8 + 2*h2*h8 + h3*h8 + h4*h8 + 
   h5*h8 + h6*h8 + h7*h8 + 2*h1*h9 + h10*h9 + h2*h9 + h3*h9 + h4*h9 + h5*h9 + 
   h6*h9 + h7*h9 + h8*h9)*(2*h1*h10*h2 + h1*h10*h3 + 2*h1*h2*h3 + h10*h2*h3 + 
   h1*h10*h4 + 2*h1*h2*h4 + h10*h2*h4 + h10*h3*h4 + 2*h2*h3*h4 + 
   2*h1*h10*h5 + 2*h1*h2*h5 + h10*h2*h5 + h1*h3*h5 + h10*h3*h5 + h2*h3*h5 + 
   h1*h4*h5 + h10*h4*h5 + h2*h4*h5 + h3*h4*h5 + 2*h1*h10*h6 + 2*h1*h2*h6 + 
   h10*h2*h6 + h1*h3*h6 + h10*h3*h6 + h2*h3*h6 + h1*h4*h6 + h10*h4*h6 + 
   h2*h4*h6 + h3*h4*h6 + 2*h1*h5*h6 + h10*h5*h6 + h3*h5*h6 + h4*h5*h6 + 
   h1*h10*h7 + 2*h1*h2*h7 + h10*h2*h7 + h1*h3*h7 + h10*h3*h7 + 2*h2*h3*h7 + 
   h1*h4*h7 + h10*h4*h7 + 2*h2*h4*h7 + h3*h4*h7 + h1*h5*h7 + h10*h5*h7 + 
   h2*h5*h7 + h3*h5*h7 + h4*h5*h7 + h1*h6*h7 + h10*h6*h7 + h2*h6*h7 + 
   h3*h6*h7 + h4*h6*h7 + h5*h6*h7 + h1*h10*h8 + 2*h1*h2*h8 + h10*h2*h8 + 
   h10*h3*h8 + 2*h2*h3*h8 + h1*h4*h8 + h10*h4*h8 + 2*h2*h4*h8 + h3*h4*h8 + 
   h1*h5*h8 + h10*h5*h8 + h2*h5*h8 + h3*h5*h8 + h4*h5*h8 + h1*h6*h8 + 
   h10*h6*h8 + h2*h6*h8 + h3*h6*h8 + h4*h6*h8 + h5*h6*h8 + h10*h7*h8 + 
   2*h2*h7*h8 + h3*h7*h8 + h4*h7*h8 + h5*h7*h8 + h6*h7*h8 + 2*h1*h10*h9 + 
   2*h1*h2*h9 + h1*h3*h9 + h10*h3*h9 + h2*h3*h9 + h1*h4*h9 + h10*h4*h9 + 
   h2*h4*h9 + h3*h4*h9 + 2*h1*h5*h9 + h10*h5*h9 + h2*h5*h9 + h3*h5*h9 + 
   h4*h5*h9 + 2*h1*h6*h9 + h10*h6*h9 + h3*h6*h9 + h4*h6*h9 + h5*h6*h9 + 
   h1*h7*h9 + h10*h7*h9 + h2*h7*h9 + h3*h7*h9 + h4*h7*h9 + h5*h7*h9 + 
   h6*h7*h9 + h1*h8*h9 + h10*h8*h9 + h2*h8*h9 + h3*h8*h9 + h4*h8*h9 + 
   h5*h8*h9 + h6*h8*h9 + h7*h8*h9)*(h1*h10*h2*h3 + h1*h10*h2*h4 + 
   h10*h2*h3*h4 + 2*h1*h10*h2*h5 + h1*h10*h3*h5 + h1*h2*h3*h5 + 
   h10*h2*h3*h5 + h1*h10*h4*h5 + h1*h2*h4*h5 + h10*h2*h4*h5 + h10*h3*h4*h5 + 
   h2*h3*h4*h5 + 2*h1*h10*h2*h6 + h1*h10*h3*h6 + h1*h2*h3*h6 + h10*h2*h3*h6 + 
   h1*h10*h4*h6 + h1*h2*h4*h6 + h10*h2*h4*h6 + h10*h3*h4*h6 + h2*h3*h4*h6 + 
   2*h1*h10*h5*h6 + h1*h3*h5*h6 + h10*h3*h5*h6 + h1*h4*h5*h6 + h10*h4*h5*h6 + 
   h3*h4*h5*h6 + h1*h10*h2*h7 + h1*h10*h3*h7 + 2*h1*h2*h3*h7 + h10*h2*h3*h7 + 
   h1*h10*h4*h7 + 2*h1*h2*h4*h7 + h10*h2*h4*h7 + h10*h3*h4*h7 + 
   2*h2*h3*h4*h7 + h1*h10*h5*h7 + h1*h2*h5*h7 + h10*h2*h5*h7 + h1*h3*h5*h7 + 
   h10*h3*h5*h7 + h2*h3*h5*h7 + h1*h4*h5*h7 + h10*h4*h5*h7 + h2*h4*h5*h7 + 
   h3*h4*h5*h7 + h1*h10*h6*h7 + h1*h2*h6*h7 + h10*h2*h6*h7 + h1*h3*h6*h7 + 
   h10*h3*h6*h7 + h2*h3*h6*h7 + h1*h4*h6*h7 + h10*h4*h6*h7 + h2*h4*h6*h7 + 
   h3*h4*h6*h7 + h1*h5*h6*h7 + h10*h5*h6*h7 + h3*h5*h6*h7 + h4*h5*h6*h7 + 
   h1*h10*h2*h8 + h10*h2*h3*h8 + h1*h10*h4*h8 + 2*h1*h2*h4*h8 + 
   h10*h2*h4*h8 + h10*h3*h4*h8 + 2*h2*h3*h4*h8 + h1*h10*h5*h8 + h1*h2*h5*h8 + 
   h10*h2*h5*h8 + h10*h3*h5*h8 + h2*h3*h5*h8 + h1*h4*h5*h8 + h10*h4*h5*h8 + 
   h2*h4*h5*h8 + h3*h4*h5*h8 + h1*h10*h6*h8 + h1*h2*h6*h8 + h10*h2*h6*h8 + 
   h10*h3*h6*h8 + h2*h3*h6*h8 + h1*h4*h6*h8 + h10*h4*h6*h8 + h2*h4*h6*h8 + 
   h3*h4*h6*h8 + h1*h5*h6*h8 + h10*h5*h6*h8 + h3*h5*h6*h8 + h4*h5*h6*h8 + 
   h10*h2*h7*h8 + h10*h3*h7*h8 + 2*h2*h3*h7*h8 + h10*h4*h7*h8 + 
   2*h2*h4*h7*h8 + h3*h4*h7*h8 + h10*h5*h7*h8 + h2*h5*h7*h8 + h3*h5*h7*h8 + 
   h4*h5*h7*h8 + h10*h6*h7*h8 + h2*h6*h7*h8 + h3*h6*h7*h8 + h4*h6*h7*h8 + 
   h5*h6*h7*h8 + h1*h10*h3*h9 + h1*h2*h3*h9 + h1*h10*h4*h9 + h1*h2*h4*h9 + 
   h10*h3*h4*h9 + h2*h3*h4*h9 + 2*h1*h10*h5*h9 + 2*h1*h2*h5*h9 + 
   h1*h3*h5*h9 + h10*h3*h5*h9 + h2*h3*h5*h9 + h1*h4*h5*h9 + h10*h4*h5*h9 + 
   h2*h4*h5*h9 + h3*h4*h5*h9 + 2*h1*h10*h6*h9 + h1*h3*h6*h9 + h10*h3*h6*h9 + 
   h1*h4*h6*h9 + h10*h4*h6*h9 + h3*h4*h6*h9 + 2*h1*h5*h6*h9 + h10*h5*h6*h9 + 
   h3*h5*h6*h9 + h4*h5*h6*h9 + h1*h10*h7*h9 + h1*h2*h7*h9 + h1*h3*h7*h9 + 
   h10*h3*h7*h9 + h2*h3*h7*h9 + h1*h4*h7*h9 + h10*h4*h7*h9 + h2*h4*h7*h9 + 
   h3*h4*h7*h9 + h1*h5*h7*h9 + h10*h5*h7*h9 + h2*h5*h7*h9 + h3*h5*h7*h9 + 
   h4*h5*h7*h9 + h1*h6*h7*h9 + h10*h6*h7*h9 + h3*h6*h7*h9 + h4*h6*h7*h9 + 
   h5*h6*h7*h9 + h1*h10*h8*h9 + h1*h2*h8*h9 + h10*h3*h8*h9 + h2*h3*h8*h9 + 
   h1*h4*h8*h9 + h10*h4*h8*h9 + h2*h4*h8*h9 + h3*h4*h8*h9 + h1*h5*h8*h9 + 
   h10*h5*h8*h9 + h2*h5*h8*h9 + h3*h5*h8*h9 + h4*h5*h8*h9 + h1*h6*h8*h9 + 
   h10*h6*h8*h9 + h3*h6*h8*h9 + h4*h6*h8*h9 + h5*h6*h8*h9 + h10*h7*h8*h9 + 
   h2*h7*h8*h9 + h3*h7*h8*h9 + h4*h7*h8*h9 + h5*h7*h8*h9 + h6*h7*h8*h9)*
  (h1*h10*h2*h3*h5 + h1*h10*h2*h4*h5 + h10*h2*h3*h4*h5 + h1*h10*h2*h3*h6 + 
   h1*h10*h2*h4*h6 + h10*h2*h3*h4*h6 + h1*h10*h3*h5*h6 + h1*h10*h4*h5*h6 + 
   h10*h3*h4*h5*h6 + h1*h10*h2*h3*h7 + h1*h10*h2*h4*h7 + h10*h2*h3*h4*h7 + 
   h1*h10*h2*h5*h7 + h1*h10*h3*h5*h7 + h1*h2*h3*h5*h7 + h10*h2*h3*h5*h7 + 
   h1*h10*h4*h5*h7 + h1*h2*h4*h5*h7 + h10*h2*h4*h5*h7 + h10*h3*h4*h5*h7 + 
   h2*h3*h4*h5*h7 + h1*h10*h2*h6*h7 + h1*h10*h3*h6*h7 + h1*h2*h3*h6*h7 + 
   h10*h2*h3*h6*h7 + h1*h10*h4*h6*h7 + h1*h2*h4*h6*h7 + h10*h2*h4*h6*h7 + 
   h10*h3*h4*h6*h7 + h2*h3*h4*h6*h7 + h1*h10*h5*h6*h7 + h1*h3*h5*h6*h7 + 
   h10*h3*h5*h6*h7 + h1*h4*h5*h6*h7 + h10*h4*h5*h6*h7 + h3*h4*h5*h6*h7 + 
   h1*h10*h2*h4*h8 + h10*h2*h3*h4*h8 + h1*h10*h2*h5*h8 + h10*h2*h3*h5*h8 + 
   h1*h10*h4*h5*h8 + h1*h2*h4*h5*h8 + h10*h2*h4*h5*h8 + h10*h3*h4*h5*h8 + 
   h2*h3*h4*h5*h8 + h1*h10*h2*h6*h8 + h10*h2*h3*h6*h8 + h1*h10*h4*h6*h8 + 
   h1*h2*h4*h6*h8 + h10*h2*h4*h6*h8 + h10*h3*h4*h6*h8 + h2*h3*h4*h6*h8 + 
   h1*h10*h5*h6*h8 + h10*h3*h5*h6*h8 + h1*h4*h5*h6*h8 + h10*h4*h5*h6*h8 + 
   h3*h4*h5*h6*h8 + h10*h2*h3*h7*h8 + h10*h2*h4*h7*h8 + h10*h3*h4*h7*h8 + 
   2*h2*h3*h4*h7*h8 + h10*h2*h5*h7*h8 + h10*h3*h5*h7*h8 + h2*h3*h5*h7*h8 + 
   h10*h4*h5*h7*h8 + h2*h4*h5*h7*h8 + h3*h4*h5*h7*h8 + h10*h2*h6*h7*h8 + 
   h10*h3*h6*h7*h8 + h2*h3*h6*h7*h8 + h10*h4*h6*h7*h8 + h2*h4*h6*h7*h8 + 
   h3*h4*h6*h7*h8 + h10*h5*h6*h7*h8 + h3*h5*h6*h7*h8 + h4*h5*h6*h7*h8 + 
   h1*h10*h3*h5*h9 + h1*h2*h3*h5*h9 + h1*h10*h4*h5*h9 + h1*h2*h4*h5*h9 + 
   h10*h3*h4*h5*h9 + h2*h3*h4*h5*h9 + h1*h10*h3*h6*h9 + h1*h10*h4*h6*h9 + 
   h10*h3*h4*h6*h9 + 2*h1*h10*h5*h6*h9 + h1*h3*h5*h6*h9 + h10*h3*h5*h6*h9 + 
   h1*h4*h5*h6*h9 + h10*h4*h5*h6*h9 + h3*h4*h5*h6*h9 + h1*h10*h3*h7*h9 + 
   h1*h2*h3*h7*h9 + h1*h10*h4*h7*h9 + h1*h2*h4*h7*h9 + h10*h3*h4*h7*h9 + 
   h2*h3*h4*h7*h9 + h1*h10*h5*h7*h9 + h1*h2*h5*h7*h9 + h1*h3*h5*h7*h9 + 
   h10*h3*h5*h7*h9 + h2*h3*h5*h7*h9 + h1*h4*h5*h7*h9 + h10*h4*h5*h7*h9 + 
   h2*h4*h5*h7*h9 + h3*h4*h5*h7*h9 + h1*h10*h6*h7*h9 + h1*h3*h6*h7*h9 + 
   h10*h3*h6*h7*h9 + h1*h4*h6*h7*h9 + h10*h4*h6*h7*h9 + h3*h4*h6*h7*h9 + 
   h1*h5*h6*h7*h9 + h10*h5*h6*h7*h9 + h3*h5*h6*h7*h9 + h4*h5*h6*h7*h9 + 
   h1*h10*h4*h8*h9 + h1*h2*h4*h8*h9 + h10*h3*h4*h8*h9 + h2*h3*h4*h8*h9 + 
   h1*h10*h5*h8*h9 + h1*h2*h5*h8*h9 + h10*h3*h5*h8*h9 + h2*h3*h5*h8*h9 + 
   h1*h4*h5*h8*h9 + h10*h4*h5*h8*h9 + h2*h4*h5*h8*h9 + h3*h4*h5*h8*h9 + 
   h1*h10*h6*h8*h9 + h10*h3*h6*h8*h9 + h1*h4*h6*h8*h9 + h10*h4*h6*h8*h9 + 
   h3*h4*h6*h8*h9 + h1*h5*h6*h8*h9 + h10*h5*h6*h8*h9 + h3*h5*h6*h8*h9 + 
   h4*h5*h6*h8*h9 + h10*h3*h7*h8*h9 + h2*h3*h7*h8*h9 + h10*h4*h7*h8*h9 + 
   h2*h4*h7*h8*h9 + h3*h4*h7*h8*h9 + h10*h5*h7*h8*h9 + h2*h5*h7*h8*h9 + 
   h3*h5*h7*h8*h9 + h4*h5*h7*h8*h9 + h10*h6*h7*h8*h9 + h3*h6*h7*h8*h9 + 
   h4*h6*h7*h8*h9 + h5*h6*h7*h8*h9)*(h1*h10*h2*h3*h5*h7 + 
   h1*h10*h2*h4*h5*h7 + h10*h2*h3*h4*h5*h7 + h1*h10*h2*h3*h6*h7 + 
   h1*h10*h2*h4*h6*h7 + h10*h2*h3*h4*h6*h7 + h1*h10*h3*h5*h6*h7 + 
   h1*h10*h4*h5*h6*h7 + h10*h3*h4*h5*h6*h7 + h1*h10*h2*h4*h5*h8 + 
   h10*h2*h3*h4*h5*h8 + h1*h10*h2*h4*h6*h8 + h10*h2*h3*h4*h6*h8 + 
   h1*h10*h4*h5*h6*h8 + h10*h3*h4*h5*h6*h8 + h10*h2*h3*h4*h7*h8 + 
   h10*h2*h3*h5*h7*h8 + h10*h2*h4*h5*h7*h8 + h10*h3*h4*h5*h7*h8 + 
   h2*h3*h4*h5*h7*h8 + h10*h2*h3*h6*h7*h8 + h10*h2*h4*h6*h7*h8 + 
   h10*h3*h4*h6*h7*h8 + h2*h3*h4*h6*h7*h8 + h10*h3*h5*h6*h7*h8 + 
   h10*h4*h5*h6*h7*h8 + h3*h4*h5*h6*h7*h8 + h1*h10*h3*h5*h6*h9 + 
   h1*h10*h4*h5*h6*h9 + h10*h3*h4*h5*h6*h9 + h1*h10*h3*h5*h7*h9 + 
   h1*h2*h3*h5*h7*h9 + h1*h10*h4*h5*h7*h9 + h1*h2*h4*h5*h7*h9 + 
   h10*h3*h4*h5*h7*h9 + h2*h3*h4*h5*h7*h9 + h1*h10*h3*h6*h7*h9 + 
   h1*h10*h4*h6*h7*h9 + h10*h3*h4*h6*h7*h9 + h1*h10*h5*h6*h7*h9 + 
   h1*h3*h5*h6*h7*h9 + h10*h3*h5*h6*h7*h9 + h1*h4*h5*h6*h7*h9 + 
   h10*h4*h5*h6*h7*h9 + h3*h4*h5*h6*h7*h9 + h1*h10*h4*h5*h8*h9 + 
   h1*h2*h4*h5*h8*h9 + h10*h3*h4*h5*h8*h9 + h2*h3*h4*h5*h8*h9 - 
   h1*h2*h3*h6*h8*h9 + h1*h10*h4*h6*h8*h9 + h10*h3*h4*h6*h8*h9 + 
   h1*h10*h5*h6*h8*h9 + h10*h3*h5*h6*h8*h9 + h1*h4*h5*h6*h8*h9 + 
   h10*h4*h5*h6*h8*h9 + h3*h4*h5*h6*h8*h9 + h10*h3*h4*h7*h8*h9 + 
   h2*h3*h4*h7*h8*h9 + h10*h3*h5*h7*h8*h9 + h2*h3*h5*h7*h8*h9 + 
   h10*h4*h5*h7*h8*h9 + h2*h4*h5*h7*h8*h9 + h3*h4*h5*h7*h8*h9 + 
   h10*h3*h6*h7*h8*h9 + h10*h4*h6*h7*h8*h9 + h3*h4*h6*h7*h8*h9 + 
   h10*h5*h6*h7*h8*h9 + h3*h5*h6*h7*h8*h9 + h4*h5*h6*h7*h8*h9) - 
 (2*h1*h10*h2 + h1*h10*h3 + 2*h1*h2*h3 + h10*h2*h3 + h1*h10*h4 + 2*h1*h2*h4 + 
    h10*h2*h4 + h10*h3*h4 + 2*h2*h3*h4 + 2*h1*h10*h5 + 2*h1*h2*h5 + 
    h10*h2*h5 + h1*h3*h5 + h10*h3*h5 + h2*h3*h5 + h1*h4*h5 + h10*h4*h5 + 
    h2*h4*h5 + h3*h4*h5 + 2*h1*h10*h6 + 2*h1*h2*h6 + h10*h2*h6 + h1*h3*h6 + 
    h10*h3*h6 + h2*h3*h6 + h1*h4*h6 + h10*h4*h6 + h2*h4*h6 + h3*h4*h6 + 
    2*h1*h5*h6 + h10*h5*h6 + h3*h5*h6 + h4*h5*h6 + h1*h10*h7 + 2*h1*h2*h7 + 
    h10*h2*h7 + h1*h3*h7 + h10*h3*h7 + 2*h2*h3*h7 + h1*h4*h7 + h10*h4*h7 + 
    2*h2*h4*h7 + h3*h4*h7 + h1*h5*h7 + h10*h5*h7 + h2*h5*h7 + h3*h5*h7 + 
    h4*h5*h7 + h1*h6*h7 + h10*h6*h7 + h2*h6*h7 + h3*h6*h7 + h4*h6*h7 + 
    h5*h6*h7 + h1*h10*h8 + 2*h1*h2*h8 + h10*h2*h8 + h10*h3*h8 + 2*h2*h3*h8 + 
    h1*h4*h8 + h10*h4*h8 + 2*h2*h4*h8 + h3*h4*h8 + h1*h5*h8 + h10*h5*h8 + 
    h2*h5*h8 + h3*h5*h8 + h4*h5*h8 + h1*h6*h8 + h10*h6*h8 + h2*h6*h8 + 
    h3*h6*h8 + h4*h6*h8 + h5*h6*h8 + h10*h7*h8 + 2*h2*h7*h8 + h3*h7*h8 + 
    h4*h7*h8 + h5*h7*h8 + h6*h7*h8 + 2*h1*h10*h9 + 2*h1*h2*h9 + h1*h3*h9 + 
    h10*h3*h9 + h2*h3*h9 + h1*h4*h9 + h10*h4*h9 + h2*h4*h9 + h3*h4*h9 + 
    2*h1*h5*h9 + h10*h5*h9 + h2*h5*h9 + h3*h5*h9 + h4*h5*h9 + 2*h1*h6*h9 + 
    h10*h6*h9 + h3*h6*h9 + h4*h6*h9 + h5*h6*h9 + h1*h7*h9 + h10*h7*h9 + 
    h2*h7*h9 + h3*h7*h9 + h4*h7*h9 + h5*h7*h9 + h6*h7*h9 + h1*h8*h9 + 
    h10*h8*h9 + h2*h8*h9 + h3*h8*h9 + h4*h8*h9 + h5*h8*h9 + h6*h8*h9 + 
    h7*h8*h9)^2*(h1*h10*h2*h3 + h1*h10*h2*h4 + h10*h2*h3*h4 + 
   2*h1*h10*h2*h5 + h1*h10*h3*h5 + h1*h2*h3*h5 + h10*h2*h3*h5 + 
   h1*h10*h4*h5 + h1*h2*h4*h5 + h10*h2*h4*h5 + h10*h3*h4*h5 + h2*h3*h4*h5 + 
   2*h1*h10*h2*h6 + h1*h10*h3*h6 + h1*h2*h3*h6 + h10*h2*h3*h6 + 
   h1*h10*h4*h6 + h1*h2*h4*h6 + h10*h2*h4*h6 + h10*h3*h4*h6 + h2*h3*h4*h6 + 
   2*h1*h10*h5*h6 + h1*h3*h5*h6 + h10*h3*h5*h6 + h1*h4*h5*h6 + h10*h4*h5*h6 + 
   h3*h4*h5*h6 + h1*h10*h2*h7 + h1*h10*h3*h7 + 2*h1*h2*h3*h7 + h10*h2*h3*h7 + 
   h1*h10*h4*h7 + 2*h1*h2*h4*h7 + h10*h2*h4*h7 + h10*h3*h4*h7 + 
   2*h2*h3*h4*h7 + h1*h10*h5*h7 + h1*h2*h5*h7 + h10*h2*h5*h7 + h1*h3*h5*h7 + 
   h10*h3*h5*h7 + h2*h3*h5*h7 + h1*h4*h5*h7 + h10*h4*h5*h7 + h2*h4*h5*h7 + 
   h3*h4*h5*h7 + h1*h10*h6*h7 + h1*h2*h6*h7 + h10*h2*h6*h7 + h1*h3*h6*h7 + 
   h10*h3*h6*h7 + h2*h3*h6*h7 + h1*h4*h6*h7 + h10*h4*h6*h7 + h2*h4*h6*h7 + 
   h3*h4*h6*h7 + h1*h5*h6*h7 + h10*h5*h6*h7 + h3*h5*h6*h7 + h4*h5*h6*h7 + 
   h1*h10*h2*h8 + h10*h2*h3*h8 + h1*h10*h4*h8 + 2*h1*h2*h4*h8 + 
   h10*h2*h4*h8 + h10*h3*h4*h8 + 2*h2*h3*h4*h8 + h1*h10*h5*h8 + h1*h2*h5*h8 + 
   h10*h2*h5*h8 + h10*h3*h5*h8 + h2*h3*h5*h8 + h1*h4*h5*h8 + h10*h4*h5*h8 + 
   h2*h4*h5*h8 + h3*h4*h5*h8 + h1*h10*h6*h8 + h1*h2*h6*h8 + h10*h2*h6*h8 + 
   h10*h3*h6*h8 + h2*h3*h6*h8 + h1*h4*h6*h8 + h10*h4*h6*h8 + h2*h4*h6*h8 + 
   h3*h4*h6*h8 + h1*h5*h6*h8 + h10*h5*h6*h8 + h3*h5*h6*h8 + h4*h5*h6*h8 + 
   h10*h2*h7*h8 + h10*h3*h7*h8 + 2*h2*h3*h7*h8 + h10*h4*h7*h8 + 
   2*h2*h4*h7*h8 + h3*h4*h7*h8 + h10*h5*h7*h8 + h2*h5*h7*h8 + h3*h5*h7*h8 + 
   h4*h5*h7*h8 + h10*h6*h7*h8 + h2*h6*h7*h8 + h3*h6*h7*h8 + h4*h6*h7*h8 + 
   h5*h6*h7*h8 + h1*h10*h3*h9 + h1*h2*h3*h9 + h1*h10*h4*h9 + h1*h2*h4*h9 + 
   h10*h3*h4*h9 + h2*h3*h4*h9 + 2*h1*h10*h5*h9 + 2*h1*h2*h5*h9 + 
   h1*h3*h5*h9 + h10*h3*h5*h9 + h2*h3*h5*h9 + h1*h4*h5*h9 + h10*h4*h5*h9 + 
   h2*h4*h5*h9 + h3*h4*h5*h9 + 2*h1*h10*h6*h9 + h1*h3*h6*h9 + h10*h3*h6*h9 + 
   h1*h4*h6*h9 + h10*h4*h6*h9 + h3*h4*h6*h9 + 2*h1*h5*h6*h9 + h10*h5*h6*h9 + 
   h3*h5*h6*h9 + h4*h5*h6*h9 + h1*h10*h7*h9 + h1*h2*h7*h9 + h1*h3*h7*h9 + 
   h10*h3*h7*h9 + h2*h3*h7*h9 + h1*h4*h7*h9 + h10*h4*h7*h9 + h2*h4*h7*h9 + 
   h3*h4*h7*h9 + h1*h5*h7*h9 + h10*h5*h7*h9 + h2*h5*h7*h9 + h3*h5*h7*h9 + 
   h4*h5*h7*h9 + h1*h6*h7*h9 + h10*h6*h7*h9 + h3*h6*h7*h9 + h4*h6*h7*h9 + 
   h5*h6*h7*h9 + h1*h10*h8*h9 + h1*h2*h8*h9 + h10*h3*h8*h9 + h2*h3*h8*h9 + 
   h1*h4*h8*h9 + h10*h4*h8*h9 + h2*h4*h8*h9 + h3*h4*h8*h9 + h1*h5*h8*h9 + 
   h10*h5*h8*h9 + h2*h5*h8*h9 + h3*h5*h8*h9 + h4*h5*h8*h9 + h1*h6*h8*h9 + 
   h10*h6*h8*h9 + h3*h6*h8*h9 + h4*h6*h8*h9 + h5*h6*h8*h9 + h10*h7*h8*h9 + 
   h2*h7*h8*h9 + h3*h7*h8*h9 + h4*h7*h8*h9 + h5*h7*h8*h9 + h6*h7*h8*h9)*
  (h1*h10*h2*h3*h5 + h1*h10*h2*h4*h5 + h10*h2*h3*h4*h5 + h1*h10*h2*h3*h6 + 
   h1*h10*h2*h4*h6 + h10*h2*h3*h4*h6 + h1*h10*h3*h5*h6 + h1*h10*h4*h5*h6 + 
   h10*h3*h4*h5*h6 + h1*h10*h2*h3*h7 + h1*h10*h2*h4*h7 + h10*h2*h3*h4*h7 + 
   h1*h10*h2*h5*h7 + h1*h10*h3*h5*h7 + h1*h2*h3*h5*h7 + h10*h2*h3*h5*h7 + 
   h1*h10*h4*h5*h7 + h1*h2*h4*h5*h7 + h10*h2*h4*h5*h7 + h10*h3*h4*h5*h7 + 
   h2*h3*h4*h5*h7 + h1*h10*h2*h6*h7 + h1*h10*h3*h6*h7 + h1*h2*h3*h6*h7 + 
   h10*h2*h3*h6*h7 + h1*h10*h4*h6*h7 + h1*h2*h4*h6*h7 + h10*h2*h4*h6*h7 + 
   h10*h3*h4*h6*h7 + h2*h3*h4*h6*h7 + h1*h10*h5*h6*h7 + h1*h3*h5*h6*h7 + 
   h10*h3*h5*h6*h7 + h1*h4*h5*h6*h7 + h10*h4*h5*h6*h7 + h3*h4*h5*h6*h7 + 
   h1*h10*h2*h4*h8 + h10*h2*h3*h4*h8 + h1*h10*h2*h5*h8 + h10*h2*h3*h5*h8 + 
   h1*h10*h4*h5*h8 + h1*h2*h4*h5*h8 + h10*h2*h4*h5*h8 + h10*h3*h4*h5*h8 + 
   h2*h3*h4*h5*h8 + h1*h10*h2*h6*h8 + h10*h2*h3*h6*h8 + h1*h10*h4*h6*h8 + 
   h1*h2*h4*h6*h8 + h10*h2*h4*h6*h8 + h10*h3*h4*h6*h8 + h2*h3*h4*h6*h8 + 
   h1*h10*h5*h6*h8 + h10*h3*h5*h6*h8 + h1*h4*h5*h6*h8 + h10*h4*h5*h6*h8 + 
   h3*h4*h5*h6*h8 + h10*h2*h3*h7*h8 + h10*h2*h4*h7*h8 + h10*h3*h4*h7*h8 + 
   2*h2*h3*h4*h7*h8 + h10*h2*h5*h7*h8 + h10*h3*h5*h7*h8 + h2*h3*h5*h7*h8 + 
   h10*h4*h5*h7*h8 + h2*h4*h5*h7*h8 + h3*h4*h5*h7*h8 + h10*h2*h6*h7*h8 + 
   h10*h3*h6*h7*h8 + h2*h3*h6*h7*h8 + h10*h4*h6*h7*h8 + h2*h4*h6*h7*h8 + 
   h3*h4*h6*h7*h8 + h10*h5*h6*h7*h8 + h3*h5*h6*h7*h8 + h4*h5*h6*h7*h8 + 
   h1*h10*h3*h5*h9 + h1*h2*h3*h5*h9 + h1*h10*h4*h5*h9 + h1*h2*h4*h5*h9 + 
   h10*h3*h4*h5*h9 + h2*h3*h4*h5*h9 + h1*h10*h3*h6*h9 + h1*h10*h4*h6*h9 + 
   h10*h3*h4*h6*h9 + 2*h1*h10*h5*h6*h9 + h1*h3*h5*h6*h9 + h10*h3*h5*h6*h9 + 
   h1*h4*h5*h6*h9 + h10*h4*h5*h6*h9 + h3*h4*h5*h6*h9 + h1*h10*h3*h7*h9 + 
   h1*h2*h3*h7*h9 + h1*h10*h4*h7*h9 + h1*h2*h4*h7*h9 + h10*h3*h4*h7*h9 + 
   h2*h3*h4*h7*h9 + h1*h10*h5*h7*h9 + h1*h2*h5*h7*h9 + h1*h3*h5*h7*h9 + 
   h10*h3*h5*h7*h9 + h2*h3*h5*h7*h9 + h1*h4*h5*h7*h9 + h10*h4*h5*h7*h9 + 
   h2*h4*h5*h7*h9 + h3*h4*h5*h7*h9 + h1*h10*h6*h7*h9 + h1*h3*h6*h7*h9 + 
   h10*h3*h6*h7*h9 + h1*h4*h6*h7*h9 + h10*h4*h6*h7*h9 + h3*h4*h6*h7*h9 + 
   h1*h5*h6*h7*h9 + h10*h5*h6*h7*h9 + h3*h5*h6*h7*h9 + h4*h5*h6*h7*h9 + 
   h1*h10*h4*h8*h9 + h1*h2*h4*h8*h9 + h10*h3*h4*h8*h9 + h2*h3*h4*h8*h9 + 
   h1*h10*h5*h8*h9 + h1*h2*h5*h8*h9 + h10*h3*h5*h8*h9 + h2*h3*h5*h8*h9 + 
   h1*h4*h5*h8*h9 + h10*h4*h5*h8*h9 + h2*h4*h5*h8*h9 + h3*h4*h5*h8*h9 + 
   h1*h10*h6*h8*h9 + h10*h3*h6*h8*h9 + h1*h4*h6*h8*h9 + h10*h4*h6*h8*h9 + 
   h3*h4*h6*h8*h9 + h1*h5*h6*h8*h9 + h10*h5*h6*h8*h9 + h3*h5*h6*h8*h9 + 
   h4*h5*h6*h8*h9 + h10*h3*h7*h8*h9 + h2*h3*h7*h8*h9 + h10*h4*h7*h8*h9 + 
   h2*h4*h7*h8*h9 + h3*h4*h7*h8*h9 + h10*h5*h7*h8*h9 + h2*h5*h7*h8*h9 + 
   h3*h5*h7*h8*h9 + h4*h5*h7*h8*h9 + h10*h6*h7*h8*h9 + h3*h6*h7*h8*h9 + 
   h4*h6*h7*h8*h9 + h5*h6*h7*h8*h9)*(h1*h10*h2*h3*h5*h7 + 
   h1*h10*h2*h4*h5*h7 + h10*h2*h3*h4*h5*h7 + h1*h10*h2*h3*h6*h7 + 
   h1*h10*h2*h4*h6*h7 + h10*h2*h3*h4*h6*h7 + h1*h10*h3*h5*h6*h7 + 
   h1*h10*h4*h5*h6*h7 + h10*h3*h4*h5*h6*h7 + h1*h10*h2*h4*h5*h8 + 
   h10*h2*h3*h4*h5*h8 + h1*h10*h2*h4*h6*h8 + h10*h2*h3*h4*h6*h8 + 
   h1*h10*h4*h5*h6*h8 + h10*h3*h4*h5*h6*h8 + h10*h2*h3*h4*h7*h8 + 
   h10*h2*h3*h5*h7*h8 + h10*h2*h4*h5*h7*h8 + h10*h3*h4*h5*h7*h8 + 
   h2*h3*h4*h5*h7*h8 + h10*h2*h3*h6*h7*h8 + h10*h2*h4*h6*h7*h8 + 
   h10*h3*h4*h6*h7*h8 + h2*h3*h4*h6*h7*h8 + h10*h3*h5*h6*h7*h8 + 
   h10*h4*h5*h6*h7*h8 + h3*h4*h5*h6*h7*h8 + h1*h10*h3*h5*h6*h9 + 
   h1*h10*h4*h5*h6*h9 + h10*h3*h4*h5*h6*h9 + h1*h10*h3*h5*h7*h9 + 
   h1*h2*h3*h5*h7*h9 + h1*h10*h4*h5*h7*h9 + h1*h2*h4*h5*h7*h9 + 
   h10*h3*h4*h5*h7*h9 + h2*h3*h4*h5*h7*h9 + h1*h10*h3*h6*h7*h9 + 
   h1*h10*h4*h6*h7*h9 + h10*h3*h4*h6*h7*h9 + h1*h10*h5*h6*h7*h9 + 
   h1*h3*h5*h6*h7*h9 + h10*h3*h5*h6*h7*h9 + h1*h4*h5*h6*h7*h9 + 
   h10*h4*h5*h6*h7*h9 + h3*h4*h5*h6*h7*h9 + h1*h10*h4*h5*h8*h9 + 
   h1*h2*h4*h5*h8*h9 + h10*h3*h4*h5*h8*h9 + h2*h3*h4*h5*h8*h9 - 
   h1*h2*h3*h6*h8*h9 + h1*h10*h4*h6*h8*h9 + h10*h3*h4*h6*h8*h9 + 
   h1*h10*h5*h6*h8*h9 + h10*h3*h5*h6*h8*h9 + h1*h4*h5*h6*h8*h9 + 
   h10*h4*h5*h6*h8*h9 + h3*h4*h5*h6*h8*h9 + h10*h3*h4*h7*h8*h9 + 
   h2*h3*h4*h7*h8*h9 + h10*h3*h5*h7*h8*h9 + h2*h3*h5*h7*h8*h9 + 
   h10*h4*h5*h7*h8*h9 + h2*h4*h5*h7*h8*h9 + h3*h4*h5*h7*h8*h9 + 
   h10*h3*h6*h7*h8*h9 + h10*h4*h6*h7*h8*h9 + h3*h4*h6*h7*h8*h9 + 
   h10*h5*h6*h7*h8*h9 + h3*h5*h6*h7*h8*h9 + h4*h5*h6*h7*h8*h9) - 
 (2*h1 + h10 + 2*h2 + h3 + h4 + h5 + h6 + h7 + h8 + h9)^2*
  (h1*h10*h2*h3 + h1*h10*h2*h4 + h10*h2*h3*h4 + 2*h1*h10*h2*h5 + 
    h1*h10*h3*h5 + h1*h2*h3*h5 + h10*h2*h3*h5 + h1*h10*h4*h5 + h1*h2*h4*h5 + 
    h10*h2*h4*h5 + h10*h3*h4*h5 + h2*h3*h4*h5 + 2*h1*h10*h2*h6 + 
    h1*h10*h3*h6 + h1*h2*h3*h6 + h10*h2*h3*h6 + h1*h10*h4*h6 + h1*h2*h4*h6 + 
    h10*h2*h4*h6 + h10*h3*h4*h6 + h2*h3*h4*h6 + 2*h1*h10*h5*h6 + 
    h1*h3*h5*h6 + h10*h3*h5*h6 + h1*h4*h5*h6 + h10*h4*h5*h6 + h3*h4*h5*h6 + 
    h1*h10*h2*h7 + h1*h10*h3*h7 + 2*h1*h2*h3*h7 + h10*h2*h3*h7 + 
    h1*h10*h4*h7 + 2*h1*h2*h4*h7 + h10*h2*h4*h7 + h10*h3*h4*h7 + 
    2*h2*h3*h4*h7 + h1*h10*h5*h7 + h1*h2*h5*h7 + h10*h2*h5*h7 + h1*h3*h5*h7 + 
    h10*h3*h5*h7 + h2*h3*h5*h7 + h1*h4*h5*h7 + h10*h4*h5*h7 + h2*h4*h5*h7 + 
    h3*h4*h5*h7 + h1*h10*h6*h7 + h1*h2*h6*h7 + h10*h2*h6*h7 + h1*h3*h6*h7 + 
    h10*h3*h6*h7 + h2*h3*h6*h7 + h1*h4*h6*h7 + h10*h4*h6*h7 + h2*h4*h6*h7 + 
    h3*h4*h6*h7 + h1*h5*h6*h7 + h10*h5*h6*h7 + h3*h5*h6*h7 + h4*h5*h6*h7 + 
    h1*h10*h2*h8 + h10*h2*h3*h8 + h1*h10*h4*h8 + 2*h1*h2*h4*h8 + 
    h10*h2*h4*h8 + h10*h3*h4*h8 + 2*h2*h3*h4*h8 + h1*h10*h5*h8 + 
    h1*h2*h5*h8 + h10*h2*h5*h8 + h10*h3*h5*h8 + h2*h3*h5*h8 + h1*h4*h5*h8 + 
    h10*h4*h5*h8 + h2*h4*h5*h8 + h3*h4*h5*h8 + h1*h10*h6*h8 + h1*h2*h6*h8 + 
    h10*h2*h6*h8 + h10*h3*h6*h8 + h2*h3*h6*h8 + h1*h4*h6*h8 + h10*h4*h6*h8 + 
    h2*h4*h6*h8 + h3*h4*h6*h8 + h1*h5*h6*h8 + h10*h5*h6*h8 + h3*h5*h6*h8 + 
    h4*h5*h6*h8 + h10*h2*h7*h8 + h10*h3*h7*h8 + 2*h2*h3*h7*h8 + 
    h10*h4*h7*h8 + 2*h2*h4*h7*h8 + h3*h4*h7*h8 + h10*h5*h7*h8 + h2*h5*h7*h8 + 
    h3*h5*h7*h8 + h4*h5*h7*h8 + h10*h6*h7*h8 + h2*h6*h7*h8 + h3*h6*h7*h8 + 
    h4*h6*h7*h8 + h5*h6*h7*h8 + h1*h10*h3*h9 + h1*h2*h3*h9 + h1*h10*h4*h9 + 
    h1*h2*h4*h9 + h10*h3*h4*h9 + h2*h3*h4*h9 + 2*h1*h10*h5*h9 + 
    2*h1*h2*h5*h9 + h1*h3*h5*h9 + h10*h3*h5*h9 + h2*h3*h5*h9 + h1*h4*h5*h9 + 
    h10*h4*h5*h9 + h2*h4*h5*h9 + h3*h4*h5*h9 + 2*h1*h10*h6*h9 + h1*h3*h6*h9 + 
    h10*h3*h6*h9 + h1*h4*h6*h9 + h10*h4*h6*h9 + h3*h4*h6*h9 + 2*h1*h5*h6*h9 + 
    h10*h5*h6*h9 + h3*h5*h6*h9 + h4*h5*h6*h9 + h1*h10*h7*h9 + h1*h2*h7*h9 + 
    h1*h3*h7*h9 + h10*h3*h7*h9 + h2*h3*h7*h9 + h1*h4*h7*h9 + h10*h4*h7*h9 + 
    h2*h4*h7*h9 + h3*h4*h7*h9 + h1*h5*h7*h9 + h10*h5*h7*h9 + h2*h5*h7*h9 + 
    h3*h5*h7*h9 + h4*h5*h7*h9 + h1*h6*h7*h9 + h10*h6*h7*h9 + h3*h6*h7*h9 + 
    h4*h6*h7*h9 + h5*h6*h7*h9 + h1*h10*h8*h9 + h1*h2*h8*h9 + h10*h3*h8*h9 + 
    h2*h3*h8*h9 + h1*h4*h8*h9 + h10*h4*h8*h9 + h2*h4*h8*h9 + h3*h4*h8*h9 + 
    h1*h5*h8*h9 + h10*h5*h8*h9 + h2*h5*h8*h9 + h3*h5*h8*h9 + h4*h5*h8*h9 + 
    h1*h6*h8*h9 + h10*h6*h8*h9 + h3*h6*h8*h9 + h4*h6*h8*h9 + h5*h6*h8*h9 + 
    h10*h7*h8*h9 + h2*h7*h8*h9 + h3*h7*h8*h9 + h4*h7*h8*h9 + h5*h7*h8*h9 + 
    h6*h7*h8*h9)^2*(h1*h10*h2*h3*h5 + h1*h10*h2*h4*h5 + h10*h2*h3*h4*h5 + 
   h1*h10*h2*h3*h6 + h1*h10*h2*h4*h6 + h10*h2*h3*h4*h6 + h1*h10*h3*h5*h6 + 
   h1*h10*h4*h5*h6 + h10*h3*h4*h5*h6 + h1*h10*h2*h3*h7 + h1*h10*h2*h4*h7 + 
   h10*h2*h3*h4*h7 + h1*h10*h2*h5*h7 + h1*h10*h3*h5*h7 + h1*h2*h3*h5*h7 + 
   h10*h2*h3*h5*h7 + h1*h10*h4*h5*h7 + h1*h2*h4*h5*h7 + h10*h2*h4*h5*h7 + 
   h10*h3*h4*h5*h7 + h2*h3*h4*h5*h7 + h1*h10*h2*h6*h7 + h1*h10*h3*h6*h7 + 
   h1*h2*h3*h6*h7 + h10*h2*h3*h6*h7 + h1*h10*h4*h6*h7 + h1*h2*h4*h6*h7 + 
   h10*h2*h4*h6*h7 + h10*h3*h4*h6*h7 + h2*h3*h4*h6*h7 + h1*h10*h5*h6*h7 + 
   h1*h3*h5*h6*h7 + h10*h3*h5*h6*h7 + h1*h4*h5*h6*h7 + h10*h4*h5*h6*h7 + 
   h3*h4*h5*h6*h7 + h1*h10*h2*h4*h8 + h10*h2*h3*h4*h8 + h1*h10*h2*h5*h8 + 
   h10*h2*h3*h5*h8 + h1*h10*h4*h5*h8 + h1*h2*h4*h5*h8 + h10*h2*h4*h5*h8 + 
   h10*h3*h4*h5*h8 + h2*h3*h4*h5*h8 + h1*h10*h2*h6*h8 + h10*h2*h3*h6*h8 + 
   h1*h10*h4*h6*h8 + h1*h2*h4*h6*h8 + h10*h2*h4*h6*h8 + h10*h3*h4*h6*h8 + 
   h2*h3*h4*h6*h8 + h1*h10*h5*h6*h8 + h10*h3*h5*h6*h8 + h1*h4*h5*h6*h8 + 
   h10*h4*h5*h6*h8 + h3*h4*h5*h6*h8 + h10*h2*h3*h7*h8 + h10*h2*h4*h7*h8 + 
   h10*h3*h4*h7*h8 + 2*h2*h3*h4*h7*h8 + h10*h2*h5*h7*h8 + h10*h3*h5*h7*h8 + 
   h2*h3*h5*h7*h8 + h10*h4*h5*h7*h8 + h2*h4*h5*h7*h8 + h3*h4*h5*h7*h8 + 
   h10*h2*h6*h7*h8 + h10*h3*h6*h7*h8 + h2*h3*h6*h7*h8 + h10*h4*h6*h7*h8 + 
   h2*h4*h6*h7*h8 + h3*h4*h6*h7*h8 + h10*h5*h6*h7*h8 + h3*h5*h6*h7*h8 + 
   h4*h5*h6*h7*h8 + h1*h10*h3*h5*h9 + h1*h2*h3*h5*h9 + h1*h10*h4*h5*h9 + 
   h1*h2*h4*h5*h9 + h10*h3*h4*h5*h9 + h2*h3*h4*h5*h9 + h1*h10*h3*h6*h9 + 
   h1*h10*h4*h6*h9 + h10*h3*h4*h6*h9 + 2*h1*h10*h5*h6*h9 + h1*h3*h5*h6*h9 + 
   h10*h3*h5*h6*h9 + h1*h4*h5*h6*h9 + h10*h4*h5*h6*h9 + h3*h4*h5*h6*h9 + 
   h1*h10*h3*h7*h9 + h1*h2*h3*h7*h9 + h1*h10*h4*h7*h9 + h1*h2*h4*h7*h9 + 
   h10*h3*h4*h7*h9 + h2*h3*h4*h7*h9 + h1*h10*h5*h7*h9 + h1*h2*h5*h7*h9 + 
   h1*h3*h5*h7*h9 + h10*h3*h5*h7*h9 + h2*h3*h5*h7*h9 + h1*h4*h5*h7*h9 + 
   h10*h4*h5*h7*h9 + h2*h4*h5*h7*h9 + h3*h4*h5*h7*h9 + h1*h10*h6*h7*h9 + 
   h1*h3*h6*h7*h9 + h10*h3*h6*h7*h9 + h1*h4*h6*h7*h9 + h10*h4*h6*h7*h9 + 
   h3*h4*h6*h7*h9 + h1*h5*h6*h7*h9 + h10*h5*h6*h7*h9 + h3*h5*h6*h7*h9 + 
   h4*h5*h6*h7*h9 + h1*h10*h4*h8*h9 + h1*h2*h4*h8*h9 + h10*h3*h4*h8*h9 + 
   h2*h3*h4*h8*h9 + h1*h10*h5*h8*h9 + h1*h2*h5*h8*h9 + h10*h3*h5*h8*h9 + 
   h2*h3*h5*h8*h9 + h1*h4*h5*h8*h9 + h10*h4*h5*h8*h9 + h2*h4*h5*h8*h9 + 
   h3*h4*h5*h8*h9 + h1*h10*h6*h8*h9 + h10*h3*h6*h8*h9 + h1*h4*h6*h8*h9 + 
   h10*h4*h6*h8*h9 + h3*h4*h6*h8*h9 + h1*h5*h6*h8*h9 + h10*h5*h6*h8*h9 + 
   h3*h5*h6*h8*h9 + h4*h5*h6*h8*h9 + h10*h3*h7*h8*h9 + h2*h3*h7*h8*h9 + 
   h10*h4*h7*h8*h9 + h2*h4*h7*h8*h9 + h3*h4*h7*h8*h9 + h10*h5*h7*h8*h9 + 
   h2*h5*h7*h8*h9 + h3*h5*h7*h8*h9 + h4*h5*h7*h8*h9 + h10*h6*h7*h8*h9 + 
   h3*h6*h7*h8*h9 + h4*h6*h7*h8*h9 + h5*h6*h7*h8*h9)*
  (h1*h10*h2*h3*h5*h7 + h1*h10*h2*h4*h5*h7 + h10*h2*h3*h4*h5*h7 + 
   h1*h10*h2*h3*h6*h7 + h1*h10*h2*h4*h6*h7 + h10*h2*h3*h4*h6*h7 + 
   h1*h10*h3*h5*h6*h7 + h1*h10*h4*h5*h6*h7 + h10*h3*h4*h5*h6*h7 + 
   h1*h10*h2*h4*h5*h8 + h10*h2*h3*h4*h5*h8 + h1*h10*h2*h4*h6*h8 + 
   h10*h2*h3*h4*h6*h8 + h1*h10*h4*h5*h6*h8 + h10*h3*h4*h5*h6*h8 + 
   h10*h2*h3*h4*h7*h8 + h10*h2*h3*h5*h7*h8 + h10*h2*h4*h5*h7*h8 + 
   h10*h3*h4*h5*h7*h8 + h2*h3*h4*h5*h7*h8 + h10*h2*h3*h6*h7*h8 + 
   h10*h2*h4*h6*h7*h8 + h10*h3*h4*h6*h7*h8 + h2*h3*h4*h6*h7*h8 + 
   h10*h3*h5*h6*h7*h8 + h10*h4*h5*h6*h7*h8 + h3*h4*h5*h6*h7*h8 + 
   h1*h10*h3*h5*h6*h9 + h1*h10*h4*h5*h6*h9 + h10*h3*h4*h5*h6*h9 + 
   h1*h10*h3*h5*h7*h9 + h1*h2*h3*h5*h7*h9 + h1*h10*h4*h5*h7*h9 + 
   h1*h2*h4*h5*h7*h9 + h10*h3*h4*h5*h7*h9 + h2*h3*h4*h5*h7*h9 + 
   h1*h10*h3*h6*h7*h9 + h1*h10*h4*h6*h7*h9 + h10*h3*h4*h6*h7*h9 + 
   h1*h10*h5*h6*h7*h9 + h1*h3*h5*h6*h7*h9 + h10*h3*h5*h6*h7*h9 + 
   h1*h4*h5*h6*h7*h9 + h10*h4*h5*h6*h7*h9 + h3*h4*h5*h6*h7*h9 + 
   h1*h10*h4*h5*h8*h9 + h1*h2*h4*h5*h8*h9 + h10*h3*h4*h5*h8*h9 + 
   h2*h3*h4*h5*h8*h9 - h1*h2*h3*h6*h8*h9 + h1*h10*h4*h6*h8*h9 + 
   h10*h3*h4*h6*h8*h9 + h1*h10*h5*h6*h8*h9 + h10*h3*h5*h6*h8*h9 + 
   h1*h4*h5*h6*h8*h9 + h10*h4*h5*h6*h8*h9 + h3*h4*h5*h6*h8*h9 + 
   h10*h3*h4*h7*h8*h9 + h2*h3*h4*h7*h8*h9 + h10*h3*h5*h7*h8*h9 + 
   h2*h3*h5*h7*h8*h9 + h10*h4*h5*h7*h8*h9 + h2*h4*h5*h7*h8*h9 + 
   h3*h4*h5*h7*h8*h9 + h10*h3*h6*h7*h8*h9 + h10*h4*h6*h7*h8*h9 + 
   h3*h4*h6*h7*h8*h9 + h10*h5*h6*h7*h8*h9 + h3*h5*h6*h7*h8*h9 + 
   h4*h5*h6*h7*h8*h9) - (2*h1 + h10 + 2*h2 + h3 + h4 + h5 + h6 + h7 + h8 + 
   h9)*(2*h1*h10 + 4*h1*h2 + h10*h2 + h1*h3 + h10*h3 + 2*h2*h3 + h1*h4 + 
    h10*h4 + 2*h2*h4 + h3*h4 + 2*h1*h5 + h10*h5 + h2*h5 + h3*h5 + h4*h5 + 
    2*h1*h6 + h10*h6 + h2*h6 + h3*h6 + h4*h6 + h5*h6 + h1*h7 + h10*h7 + 
    2*h2*h7 + h3*h7 + h4*h7 + h5*h7 + h6*h7 + h1*h8 + h10*h8 + 2*h2*h8 + 
    h3*h8 + h4*h8 + h5*h8 + h6*h8 + h7*h8 + 2*h1*h9 + h10*h9 + h2*h9 + 
    h3*h9 + h4*h9 + h5*h9 + h6*h9 + h7*h9 + h8*h9)^2*
  (h1*h10*h2*h3*h5 + h1*h10*h2*h4*h5 + h10*h2*h3*h4*h5 + h1*h10*h2*h3*h6 + 
    h1*h10*h2*h4*h6 + h10*h2*h3*h4*h6 + h1*h10*h3*h5*h6 + h1*h10*h4*h5*h6 + 
    h10*h3*h4*h5*h6 + h1*h10*h2*h3*h7 + h1*h10*h2*h4*h7 + h10*h2*h3*h4*h7 + 
    h1*h10*h2*h5*h7 + h1*h10*h3*h5*h7 + h1*h2*h3*h5*h7 + h10*h2*h3*h5*h7 + 
    h1*h10*h4*h5*h7 + h1*h2*h4*h5*h7 + h10*h2*h4*h5*h7 + h10*h3*h4*h5*h7 + 
    h2*h3*h4*h5*h7 + h1*h10*h2*h6*h7 + h1*h10*h3*h6*h7 + h1*h2*h3*h6*h7 + 
    h10*h2*h3*h6*h7 + h1*h10*h4*h6*h7 + h1*h2*h4*h6*h7 + h10*h2*h4*h6*h7 + 
    h10*h3*h4*h6*h7 + h2*h3*h4*h6*h7 + h1*h10*h5*h6*h7 + h1*h3*h5*h6*h7 + 
    h10*h3*h5*h6*h7 + h1*h4*h5*h6*h7 + h10*h4*h5*h6*h7 + h3*h4*h5*h6*h7 + 
    h1*h10*h2*h4*h8 + h10*h2*h3*h4*h8 + h1*h10*h2*h5*h8 + h10*h2*h3*h5*h8 + 
    h1*h10*h4*h5*h8 + h1*h2*h4*h5*h8 + h10*h2*h4*h5*h8 + h10*h3*h4*h5*h8 + 
    h2*h3*h4*h5*h8 + h1*h10*h2*h6*h8 + h10*h2*h3*h6*h8 + h1*h10*h4*h6*h8 + 
    h1*h2*h4*h6*h8 + h10*h2*h4*h6*h8 + h10*h3*h4*h6*h8 + h2*h3*h4*h6*h8 + 
    h1*h10*h5*h6*h8 + h10*h3*h5*h6*h8 + h1*h4*h5*h6*h8 + h10*h4*h5*h6*h8 + 
    h3*h4*h5*h6*h8 + h10*h2*h3*h7*h8 + h10*h2*h4*h7*h8 + h10*h3*h4*h7*h8 + 
    2*h2*h3*h4*h7*h8 + h10*h2*h5*h7*h8 + h10*h3*h5*h7*h8 + h2*h3*h5*h7*h8 + 
    h10*h4*h5*h7*h8 + h2*h4*h5*h7*h8 + h3*h4*h5*h7*h8 + h10*h2*h6*h7*h8 + 
    h10*h3*h6*h7*h8 + h2*h3*h6*h7*h8 + h10*h4*h6*h7*h8 + h2*h4*h6*h7*h8 + 
    h3*h4*h6*h7*h8 + h10*h5*h6*h7*h8 + h3*h5*h6*h7*h8 + h4*h5*h6*h7*h8 + 
    h1*h10*h3*h5*h9 + h1*h2*h3*h5*h9 + h1*h10*h4*h5*h9 + h1*h2*h4*h5*h9 + 
    h10*h3*h4*h5*h9 + h2*h3*h4*h5*h9 + h1*h10*h3*h6*h9 + h1*h10*h4*h6*h9 + 
    h10*h3*h4*h6*h9 + 2*h1*h10*h5*h6*h9 + h1*h3*h5*h6*h9 + h10*h3*h5*h6*h9 + 
    h1*h4*h5*h6*h9 + h10*h4*h5*h6*h9 + h3*h4*h5*h6*h9 + h1*h10*h3*h7*h9 + 
    h1*h2*h3*h7*h9 + h1*h10*h4*h7*h9 + h1*h2*h4*h7*h9 + h10*h3*h4*h7*h9 + 
    h2*h3*h4*h7*h9 + h1*h10*h5*h7*h9 + h1*h2*h5*h7*h9 + h1*h3*h5*h7*h9 + 
    h10*h3*h5*h7*h9 + h2*h3*h5*h7*h9 + h1*h4*h5*h7*h9 + h10*h4*h5*h7*h9 + 
    h2*h4*h5*h7*h9 + h3*h4*h5*h7*h9 + h1*h10*h6*h7*h9 + h1*h3*h6*h7*h9 + 
    h10*h3*h6*h7*h9 + h1*h4*h6*h7*h9 + h10*h4*h6*h7*h9 + h3*h4*h6*h7*h9 + 
    h1*h5*h6*h7*h9 + h10*h5*h6*h7*h9 + h3*h5*h6*h7*h9 + h4*h5*h6*h7*h9 + 
    h1*h10*h4*h8*h9 + h1*h2*h4*h8*h9 + h10*h3*h4*h8*h9 + h2*h3*h4*h8*h9 + 
    h1*h10*h5*h8*h9 + h1*h2*h5*h8*h9 + h10*h3*h5*h8*h9 + h2*h3*h5*h8*h9 + 
    h1*h4*h5*h8*h9 + h10*h4*h5*h8*h9 + h2*h4*h5*h8*h9 + h3*h4*h5*h8*h9 + 
    h1*h10*h6*h8*h9 + h10*h3*h6*h8*h9 + h1*h4*h6*h8*h9 + h10*h4*h6*h8*h9 + 
    h3*h4*h6*h8*h9 + h1*h5*h6*h8*h9 + h10*h5*h6*h8*h9 + h3*h5*h6*h8*h9 + 
    h4*h5*h6*h8*h9 + h10*h3*h7*h8*h9 + h2*h3*h7*h8*h9 + h10*h4*h7*h8*h9 + 
    h2*h4*h7*h8*h9 + h3*h4*h7*h8*h9 + h10*h5*h7*h8*h9 + h2*h5*h7*h8*h9 + 
    h3*h5*h7*h8*h9 + h4*h5*h7*h8*h9 + h10*h6*h7*h8*h9 + h3*h6*h7*h8*h9 + 
    h4*h6*h7*h8*h9 + h5*h6*h7*h8*h9)^2*(h1*h10*h2*h3*h5*h7 + 
   h1*h10*h2*h4*h5*h7 + h10*h2*h3*h4*h5*h7 + h1*h10*h2*h3*h6*h7 + 
   h1*h10*h2*h4*h6*h7 + h10*h2*h3*h4*h6*h7 + h1*h10*h3*h5*h6*h7 + 
   h1*h10*h4*h5*h6*h7 + h10*h3*h4*h5*h6*h7 + h1*h10*h2*h4*h5*h8 + 
   h10*h2*h3*h4*h5*h8 + h1*h10*h2*h4*h6*h8 + h10*h2*h3*h4*h6*h8 + 
   h1*h10*h4*h5*h6*h8 + h10*h3*h4*h5*h6*h8 + h10*h2*h3*h4*h7*h8 + 
   h10*h2*h3*h5*h7*h8 + h10*h2*h4*h5*h7*h8 + h10*h3*h4*h5*h7*h8 + 
   h2*h3*h4*h5*h7*h8 + h10*h2*h3*h6*h7*h8 + h10*h2*h4*h6*h7*h8 + 
   h10*h3*h4*h6*h7*h8 + h2*h3*h4*h6*h7*h8 + h10*h3*h5*h6*h7*h8 + 
   h10*h4*h5*h6*h7*h8 + h3*h4*h5*h6*h7*h8 + h1*h10*h3*h5*h6*h9 + 
   h1*h10*h4*h5*h6*h9 + h10*h3*h4*h5*h6*h9 + h1*h10*h3*h5*h7*h9 + 
   h1*h2*h3*h5*h7*h9 + h1*h10*h4*h5*h7*h9 + h1*h2*h4*h5*h7*h9 + 
   h10*h3*h4*h5*h7*h9 + h2*h3*h4*h5*h7*h9 + h1*h10*h3*h6*h7*h9 + 
   h1*h10*h4*h6*h7*h9 + h10*h3*h4*h6*h7*h9 + h1*h10*h5*h6*h7*h9 + 
   h1*h3*h5*h6*h7*h9 + h10*h3*h5*h6*h7*h9 + h1*h4*h5*h6*h7*h9 + 
   h10*h4*h5*h6*h7*h9 + h3*h4*h5*h6*h7*h9 + h1*h10*h4*h5*h8*h9 + 
   h1*h2*h4*h5*h8*h9 + h10*h3*h4*h5*h8*h9 + h2*h3*h4*h5*h8*h9 - 
   h1*h2*h3*h6*h8*h9 + h1*h10*h4*h6*h8*h9 + h10*h3*h4*h6*h8*h9 + 
   h1*h10*h5*h6*h8*h9 + h10*h3*h5*h6*h8*h9 + h1*h4*h5*h6*h8*h9 + 
   h10*h4*h5*h6*h8*h9 + h3*h4*h5*h6*h8*h9 + h10*h3*h4*h7*h8*h9 + 
   h2*h3*h4*h7*h8*h9 + h10*h3*h5*h7*h8*h9 + h2*h3*h5*h7*h8*h9 + 
   h10*h4*h5*h7*h8*h9 + h2*h4*h5*h7*h8*h9 + h3*h4*h5*h7*h8*h9 + 
   h10*h3*h6*h7*h8*h9 + h10*h4*h6*h7*h8*h9 + h3*h4*h6*h7*h8*h9 + 
   h10*h5*h6*h7*h8*h9 + h3*h5*h6*h7*h8*h9 + h4*h5*h6*h7*h8*h9) + 
 (2*h1*h10 + 4*h1*h2 + h10*h2 + h1*h3 + h10*h3 + 2*h2*h3 + h1*h4 + h10*h4 + 
   2*h2*h4 + h3*h4 + 2*h1*h5 + h10*h5 + h2*h5 + h3*h5 + h4*h5 + 2*h1*h6 + 
   h10*h6 + h2*h6 + h3*h6 + h4*h6 + h5*h6 + h1*h7 + h10*h7 + 2*h2*h7 + 
   h3*h7 + h4*h7 + h5*h7 + h6*h7 + h1*h8 + h10*h8 + 2*h2*h8 + h3*h8 + h4*h8 + 
   h5*h8 + h6*h8 + h7*h8 + 2*h1*h9 + h10*h9 + h2*h9 + h3*h9 + h4*h9 + h5*h9 + 
   h6*h9 + h7*h9 + h8*h9)*(2*h1*h10*h2 + h1*h10*h3 + 2*h1*h2*h3 + h10*h2*h3 + 
   h1*h10*h4 + 2*h1*h2*h4 + h10*h2*h4 + h10*h3*h4 + 2*h2*h3*h4 + 
   2*h1*h10*h5 + 2*h1*h2*h5 + h10*h2*h5 + h1*h3*h5 + h10*h3*h5 + h2*h3*h5 + 
   h1*h4*h5 + h10*h4*h5 + h2*h4*h5 + h3*h4*h5 + 2*h1*h10*h6 + 2*h1*h2*h6 + 
   h10*h2*h6 + h1*h3*h6 + h10*h3*h6 + h2*h3*h6 + h1*h4*h6 + h10*h4*h6 + 
   h2*h4*h6 + h3*h4*h6 + 2*h1*h5*h6 + h10*h5*h6 + h3*h5*h6 + h4*h5*h6 + 
   h1*h10*h7 + 2*h1*h2*h7 + h10*h2*h7 + h1*h3*h7 + h10*h3*h7 + 2*h2*h3*h7 + 
   h1*h4*h7 + h10*h4*h7 + 2*h2*h4*h7 + h3*h4*h7 + h1*h5*h7 + h10*h5*h7 + 
   h2*h5*h7 + h3*h5*h7 + h4*h5*h7 + h1*h6*h7 + h10*h6*h7 + h2*h6*h7 + 
   h3*h6*h7 + h4*h6*h7 + h5*h6*h7 + h1*h10*h8 + 2*h1*h2*h8 + h10*h2*h8 + 
   h10*h3*h8 + 2*h2*h3*h8 + h1*h4*h8 + h10*h4*h8 + 2*h2*h4*h8 + h3*h4*h8 + 
   h1*h5*h8 + h10*h5*h8 + h2*h5*h8 + h3*h5*h8 + h4*h5*h8 + h1*h6*h8 + 
   h10*h6*h8 + h2*h6*h8 + h3*h6*h8 + h4*h6*h8 + h5*h6*h8 + h10*h7*h8 + 
   2*h2*h7*h8 + h3*h7*h8 + h4*h7*h8 + h5*h7*h8 + h6*h7*h8 + 2*h1*h10*h9 + 
   2*h1*h2*h9 + h1*h3*h9 + h10*h3*h9 + h2*h3*h9 + h1*h4*h9 + h10*h4*h9 + 
   h2*h4*h9 + h3*h4*h9 + 2*h1*h5*h9 + h10*h5*h9 + h2*h5*h9 + h3*h5*h9 + 
   h4*h5*h9 + 2*h1*h6*h9 + h10*h6*h9 + h3*h6*h9 + h4*h6*h9 + h5*h6*h9 + 
   h1*h7*h9 + h10*h7*h9 + h2*h7*h9 + h3*h7*h9 + h4*h7*h9 + h5*h7*h9 + 
   h6*h7*h9 + h1*h8*h9 + h10*h8*h9 + h2*h8*h9 + h3*h8*h9 + h4*h8*h9 + 
   h5*h8*h9 + h6*h8*h9 + h7*h8*h9)*(h1*h10*h2*h3*h5 + h1*h10*h2*h4*h5 + 
    h10*h2*h3*h4*h5 + h1*h10*h2*h3*h6 + h1*h10*h2*h4*h6 + h10*h2*h3*h4*h6 + 
    h1*h10*h3*h5*h6 + h1*h10*h4*h5*h6 + h10*h3*h4*h5*h6 + h1*h10*h2*h3*h7 + 
    h1*h10*h2*h4*h7 + h10*h2*h3*h4*h7 + h1*h10*h2*h5*h7 + h1*h10*h3*h5*h7 + 
    h1*h2*h3*h5*h7 + h10*h2*h3*h5*h7 + h1*h10*h4*h5*h7 + h1*h2*h4*h5*h7 + 
    h10*h2*h4*h5*h7 + h10*h3*h4*h5*h7 + h2*h3*h4*h5*h7 + h1*h10*h2*h6*h7 + 
    h1*h10*h3*h6*h7 + h1*h2*h3*h6*h7 + h10*h2*h3*h6*h7 + h1*h10*h4*h6*h7 + 
    h1*h2*h4*h6*h7 + h10*h2*h4*h6*h7 + h10*h3*h4*h6*h7 + h2*h3*h4*h6*h7 + 
    h1*h10*h5*h6*h7 + h1*h3*h5*h6*h7 + h10*h3*h5*h6*h7 + h1*h4*h5*h6*h7 + 
    h10*h4*h5*h6*h7 + h3*h4*h5*h6*h7 + h1*h10*h2*h4*h8 + h10*h2*h3*h4*h8 + 
    h1*h10*h2*h5*h8 + h10*h2*h3*h5*h8 + h1*h10*h4*h5*h8 + h1*h2*h4*h5*h8 + 
    h10*h2*h4*h5*h8 + h10*h3*h4*h5*h8 + h2*h3*h4*h5*h8 + h1*h10*h2*h6*h8 + 
    h10*h2*h3*h6*h8 + h1*h10*h4*h6*h8 + h1*h2*h4*h6*h8 + h10*h2*h4*h6*h8 + 
    h10*h3*h4*h6*h8 + h2*h3*h4*h6*h8 + h1*h10*h5*h6*h8 + h10*h3*h5*h6*h8 + 
    h1*h4*h5*h6*h8 + h10*h4*h5*h6*h8 + h3*h4*h5*h6*h8 + h10*h2*h3*h7*h8 + 
    h10*h2*h4*h7*h8 + h10*h3*h4*h7*h8 + 2*h2*h3*h4*h7*h8 + h10*h2*h5*h7*h8 + 
    h10*h3*h5*h7*h8 + h2*h3*h5*h7*h8 + h10*h4*h5*h7*h8 + h2*h4*h5*h7*h8 + 
    h3*h4*h5*h7*h8 + h10*h2*h6*h7*h8 + h10*h3*h6*h7*h8 + h2*h3*h6*h7*h8 + 
    h10*h4*h6*h7*h8 + h2*h4*h6*h7*h8 + h3*h4*h6*h7*h8 + h10*h5*h6*h7*h8 + 
    h3*h5*h6*h7*h8 + h4*h5*h6*h7*h8 + h1*h10*h3*h5*h9 + h1*h2*h3*h5*h9 + 
    h1*h10*h4*h5*h9 + h1*h2*h4*h5*h9 + h10*h3*h4*h5*h9 + h2*h3*h4*h5*h9 + 
    h1*h10*h3*h6*h9 + h1*h10*h4*h6*h9 + h10*h3*h4*h6*h9 + 2*h1*h10*h5*h6*h9 + 
    h1*h3*h5*h6*h9 + h10*h3*h5*h6*h9 + h1*h4*h5*h6*h9 + h10*h4*h5*h6*h9 + 
    h3*h4*h5*h6*h9 + h1*h10*h3*h7*h9 + h1*h2*h3*h7*h9 + h1*h10*h4*h7*h9 + 
    h1*h2*h4*h7*h9 + h10*h3*h4*h7*h9 + h2*h3*h4*h7*h9 + h1*h10*h5*h7*h9 + 
    h1*h2*h5*h7*h9 + h1*h3*h5*h7*h9 + h10*h3*h5*h7*h9 + h2*h3*h5*h7*h9 + 
    h1*h4*h5*h7*h9 + h10*h4*h5*h7*h9 + h2*h4*h5*h7*h9 + h3*h4*h5*h7*h9 + 
    h1*h10*h6*h7*h9 + h1*h3*h6*h7*h9 + h10*h3*h6*h7*h9 + h1*h4*h6*h7*h9 + 
    h10*h4*h6*h7*h9 + h3*h4*h6*h7*h9 + h1*h5*h6*h7*h9 + h10*h5*h6*h7*h9 + 
    h3*h5*h6*h7*h9 + h4*h5*h6*h7*h9 + h1*h10*h4*h8*h9 + h1*h2*h4*h8*h9 + 
    h10*h3*h4*h8*h9 + h2*h3*h4*h8*h9 + h1*h10*h5*h8*h9 + h1*h2*h5*h8*h9 + 
    h10*h3*h5*h8*h9 + h2*h3*h5*h8*h9 + h1*h4*h5*h8*h9 + h10*h4*h5*h8*h9 + 
    h2*h4*h5*h8*h9 + h3*h4*h5*h8*h9 + h1*h10*h6*h8*h9 + h10*h3*h6*h8*h9 + 
    h1*h4*h6*h8*h9 + h10*h4*h6*h8*h9 + h3*h4*h6*h8*h9 + h1*h5*h6*h8*h9 + 
    h10*h5*h6*h8*h9 + h3*h5*h6*h8*h9 + h4*h5*h6*h8*h9 + h10*h3*h7*h8*h9 + 
    h2*h3*h7*h8*h9 + h10*h4*h7*h8*h9 + h2*h4*h7*h8*h9 + h3*h4*h7*h8*h9 + 
    h10*h5*h7*h8*h9 + h2*h5*h7*h8*h9 + h3*h5*h7*h8*h9 + h4*h5*h7*h8*h9 + 
    h10*h6*h7*h8*h9 + h3*h6*h7*h8*h9 + h4*h6*h7*h8*h9 + h5*h6*h7*h8*h9)^2*
  (h1*h10*h2*h3*h5*h7 + h1*h10*h2*h4*h5*h7 + h10*h2*h3*h4*h5*h7 + 
   h1*h10*h2*h3*h6*h7 + h1*h10*h2*h4*h6*h7 + h10*h2*h3*h4*h6*h7 + 
   h1*h10*h3*h5*h6*h7 + h1*h10*h4*h5*h6*h7 + h10*h3*h4*h5*h6*h7 + 
   h1*h10*h2*h4*h5*h8 + h10*h2*h3*h4*h5*h8 + h1*h10*h2*h4*h6*h8 + 
   h10*h2*h3*h4*h6*h8 + h1*h10*h4*h5*h6*h8 + h10*h3*h4*h5*h6*h8 + 
   h10*h2*h3*h4*h7*h8 + h10*h2*h3*h5*h7*h8 + h10*h2*h4*h5*h7*h8 + 
   h10*h3*h4*h5*h7*h8 + h2*h3*h4*h5*h7*h8 + h10*h2*h3*h6*h7*h8 + 
   h10*h2*h4*h6*h7*h8 + h10*h3*h4*h6*h7*h8 + h2*h3*h4*h6*h7*h8 + 
   h10*h3*h5*h6*h7*h8 + h10*h4*h5*h6*h7*h8 + h3*h4*h5*h6*h7*h8 + 
   h1*h10*h3*h5*h6*h9 + h1*h10*h4*h5*h6*h9 + h10*h3*h4*h5*h6*h9 + 
   h1*h10*h3*h5*h7*h9 + h1*h2*h3*h5*h7*h9 + h1*h10*h4*h5*h7*h9 + 
   h1*h2*h4*h5*h7*h9 + h10*h3*h4*h5*h7*h9 + h2*h3*h4*h5*h7*h9 + 
   h1*h10*h3*h6*h7*h9 + h1*h10*h4*h6*h7*h9 + h10*h3*h4*h6*h7*h9 + 
   h1*h10*h5*h6*h7*h9 + h1*h3*h5*h6*h7*h9 + h10*h3*h5*h6*h7*h9 + 
   h1*h4*h5*h6*h7*h9 + h10*h4*h5*h6*h7*h9 + h3*h4*h5*h6*h7*h9 + 
   h1*h10*h4*h5*h8*h9 + h1*h2*h4*h5*h8*h9 + h10*h3*h4*h5*h8*h9 + 
   h2*h3*h4*h5*h8*h9 - h1*h2*h3*h6*h8*h9 + h1*h10*h4*h6*h8*h9 + 
   h10*h3*h4*h6*h8*h9 + h1*h10*h5*h6*h8*h9 + h10*h3*h5*h6*h8*h9 + 
   h1*h4*h5*h6*h8*h9 + h10*h4*h5*h6*h8*h9 + h3*h4*h5*h6*h8*h9 + 
   h10*h3*h4*h7*h8*h9 + h2*h3*h4*h7*h8*h9 + h10*h3*h5*h7*h8*h9 + 
   h2*h3*h5*h7*h8*h9 + h10*h4*h5*h7*h8*h9 + h2*h4*h5*h7*h8*h9 + 
   h3*h4*h5*h7*h8*h9 + h10*h3*h6*h7*h8*h9 + h10*h4*h6*h7*h8*h9 + 
   h3*h4*h6*h7*h8*h9 + h10*h5*h6*h7*h8*h9 + h3*h5*h6*h7*h8*h9 + 
   h4*h5*h6*h7*h8*h9) + 2*(2*h1 + h10 + 2*h2 + h3 + h4 + h5 + h6 + h7 + h8 + 
   h9)*(h1*h10*h2*h3 + h1*h10*h2*h4 + h10*h2*h3*h4 + 2*h1*h10*h2*h5 + 
   h1*h10*h3*h5 + h1*h2*h3*h5 + h10*h2*h3*h5 + h1*h10*h4*h5 + h1*h2*h4*h5 + 
   h10*h2*h4*h5 + h10*h3*h4*h5 + h2*h3*h4*h5 + 2*h1*h10*h2*h6 + 
   h1*h10*h3*h6 + h1*h2*h3*h6 + h10*h2*h3*h6 + h1*h10*h4*h6 + h1*h2*h4*h6 + 
   h10*h2*h4*h6 + h10*h3*h4*h6 + h2*h3*h4*h6 + 2*h1*h10*h5*h6 + h1*h3*h5*h6 + 
   h10*h3*h5*h6 + h1*h4*h5*h6 + h10*h4*h5*h6 + h3*h4*h5*h6 + h1*h10*h2*h7 + 
   h1*h10*h3*h7 + 2*h1*h2*h3*h7 + h10*h2*h3*h7 + h1*h10*h4*h7 + 
   2*h1*h2*h4*h7 + h10*h2*h4*h7 + h10*h3*h4*h7 + 2*h2*h3*h4*h7 + 
   h1*h10*h5*h7 + h1*h2*h5*h7 + h10*h2*h5*h7 + h1*h3*h5*h7 + h10*h3*h5*h7 + 
   h2*h3*h5*h7 + h1*h4*h5*h7 + h10*h4*h5*h7 + h2*h4*h5*h7 + h3*h4*h5*h7 + 
   h1*h10*h6*h7 + h1*h2*h6*h7 + h10*h2*h6*h7 + h1*h3*h6*h7 + h10*h3*h6*h7 + 
   h2*h3*h6*h7 + h1*h4*h6*h7 + h10*h4*h6*h7 + h2*h4*h6*h7 + h3*h4*h6*h7 + 
   h1*h5*h6*h7 + h10*h5*h6*h7 + h3*h5*h6*h7 + h4*h5*h6*h7 + h1*h10*h2*h8 + 
   h10*h2*h3*h8 + h1*h10*h4*h8 + 2*h1*h2*h4*h8 + h10*h2*h4*h8 + 
   h10*h3*h4*h8 + 2*h2*h3*h4*h8 + h1*h10*h5*h8 + h1*h2*h5*h8 + h10*h2*h5*h8 + 
   h10*h3*h5*h8 + h2*h3*h5*h8 + h1*h4*h5*h8 + h10*h4*h5*h8 + h2*h4*h5*h8 + 
   h3*h4*h5*h8 + h1*h10*h6*h8 + h1*h2*h6*h8 + h10*h2*h6*h8 + h10*h3*h6*h8 + 
   h2*h3*h6*h8 + h1*h4*h6*h8 + h10*h4*h6*h8 + h2*h4*h6*h8 + h3*h4*h6*h8 + 
   h1*h5*h6*h8 + h10*h5*h6*h8 + h3*h5*h6*h8 + h4*h5*h6*h8 + h10*h2*h7*h8 + 
   h10*h3*h7*h8 + 2*h2*h3*h7*h8 + h10*h4*h7*h8 + 2*h2*h4*h7*h8 + 
   h3*h4*h7*h8 + h10*h5*h7*h8 + h2*h5*h7*h8 + h3*h5*h7*h8 + h4*h5*h7*h8 + 
   h10*h6*h7*h8 + h2*h6*h7*h8 + h3*h6*h7*h8 + h4*h6*h7*h8 + h5*h6*h7*h8 + 
   h1*h10*h3*h9 + h1*h2*h3*h9 + h1*h10*h4*h9 + h1*h2*h4*h9 + h10*h3*h4*h9 + 
   h2*h3*h4*h9 + 2*h1*h10*h5*h9 + 2*h1*h2*h5*h9 + h1*h3*h5*h9 + 
   h10*h3*h5*h9 + h2*h3*h5*h9 + h1*h4*h5*h9 + h10*h4*h5*h9 + h2*h4*h5*h9 + 
   h3*h4*h5*h9 + 2*h1*h10*h6*h9 + h1*h3*h6*h9 + h10*h3*h6*h9 + h1*h4*h6*h9 + 
   h10*h4*h6*h9 + h3*h4*h6*h9 + 2*h1*h5*h6*h9 + h10*h5*h6*h9 + h3*h5*h6*h9 + 
   h4*h5*h6*h9 + h1*h10*h7*h9 + h1*h2*h7*h9 + h1*h3*h7*h9 + h10*h3*h7*h9 + 
   h2*h3*h7*h9 + h1*h4*h7*h9 + h10*h4*h7*h9 + h2*h4*h7*h9 + h3*h4*h7*h9 + 
   h1*h5*h7*h9 + h10*h5*h7*h9 + h2*h5*h7*h9 + h3*h5*h7*h9 + h4*h5*h7*h9 + 
   h1*h6*h7*h9 + h10*h6*h7*h9 + h3*h6*h7*h9 + h4*h6*h7*h9 + h5*h6*h7*h9 + 
   h1*h10*h8*h9 + h1*h2*h8*h9 + h10*h3*h8*h9 + h2*h3*h8*h9 + h1*h4*h8*h9 + 
   h10*h4*h8*h9 + h2*h4*h8*h9 + h3*h4*h8*h9 + h1*h5*h8*h9 + h10*h5*h8*h9 + 
   h2*h5*h8*h9 + h3*h5*h8*h9 + h4*h5*h8*h9 + h1*h6*h8*h9 + h10*h6*h8*h9 + 
   h3*h6*h8*h9 + h4*h6*h8*h9 + h5*h6*h8*h9 + h10*h7*h8*h9 + h2*h7*h8*h9 + 
   h3*h7*h8*h9 + h4*h7*h8*h9 + h5*h7*h8*h9 + h6*h7*h8*h9)*
  (h1*h10*h2*h3*h5 + h1*h10*h2*h4*h5 + h10*h2*h3*h4*h5 + h1*h10*h2*h3*h6 + 
    h1*h10*h2*h4*h6 + h10*h2*h3*h4*h6 + h1*h10*h3*h5*h6 + h1*h10*h4*h5*h6 + 
    h10*h3*h4*h5*h6 + h1*h10*h2*h3*h7 + h1*h10*h2*h4*h7 + h10*h2*h3*h4*h7 + 
    h1*h10*h2*h5*h7 + h1*h10*h3*h5*h7 + h1*h2*h3*h5*h7 + h10*h2*h3*h5*h7 + 
    h1*h10*h4*h5*h7 + h1*h2*h4*h5*h7 + h10*h2*h4*h5*h7 + h10*h3*h4*h5*h7 + 
    h2*h3*h4*h5*h7 + h1*h10*h2*h6*h7 + h1*h10*h3*h6*h7 + h1*h2*h3*h6*h7 + 
    h10*h2*h3*h6*h7 + h1*h10*h4*h6*h7 + h1*h2*h4*h6*h7 + h10*h2*h4*h6*h7 + 
    h10*h3*h4*h6*h7 + h2*h3*h4*h6*h7 + h1*h10*h5*h6*h7 + h1*h3*h5*h6*h7 + 
    h10*h3*h5*h6*h7 + h1*h4*h5*h6*h7 + h10*h4*h5*h6*h7 + h3*h4*h5*h6*h7 + 
    h1*h10*h2*h4*h8 + h10*h2*h3*h4*h8 + h1*h10*h2*h5*h8 + h10*h2*h3*h5*h8 + 
    h1*h10*h4*h5*h8 + h1*h2*h4*h5*h8 + h10*h2*h4*h5*h8 + h10*h3*h4*h5*h8 + 
    h2*h3*h4*h5*h8 + h1*h10*h2*h6*h8 + h10*h2*h3*h6*h8 + h1*h10*h4*h6*h8 + 
    h1*h2*h4*h6*h8 + h10*h2*h4*h6*h8 + h10*h3*h4*h6*h8 + h2*h3*h4*h6*h8 + 
    h1*h10*h5*h6*h8 + h10*h3*h5*h6*h8 + h1*h4*h5*h6*h8 + h10*h4*h5*h6*h8 + 
    h3*h4*h5*h6*h8 + h10*h2*h3*h7*h8 + h10*h2*h4*h7*h8 + h10*h3*h4*h7*h8 + 
    2*h2*h3*h4*h7*h8 + h10*h2*h5*h7*h8 + h10*h3*h5*h7*h8 + h2*h3*h5*h7*h8 + 
    h10*h4*h5*h7*h8 + h2*h4*h5*h7*h8 + h3*h4*h5*h7*h8 + h10*h2*h6*h7*h8 + 
    h10*h3*h6*h7*h8 + h2*h3*h6*h7*h8 + h10*h4*h6*h7*h8 + h2*h4*h6*h7*h8 + 
    h3*h4*h6*h7*h8 + h10*h5*h6*h7*h8 + h3*h5*h6*h7*h8 + h4*h5*h6*h7*h8 + 
    h1*h10*h3*h5*h9 + h1*h2*h3*h5*h9 + h1*h10*h4*h5*h9 + h1*h2*h4*h5*h9 + 
    h10*h3*h4*h5*h9 + h2*h3*h4*h5*h9 + h1*h10*h3*h6*h9 + h1*h10*h4*h6*h9 + 
    h10*h3*h4*h6*h9 + 2*h1*h10*h5*h6*h9 + h1*h3*h5*h6*h9 + h10*h3*h5*h6*h9 + 
    h1*h4*h5*h6*h9 + h10*h4*h5*h6*h9 + h3*h4*h5*h6*h9 + h1*h10*h3*h7*h9 + 
    h1*h2*h3*h7*h9 + h1*h10*h4*h7*h9 + h1*h2*h4*h7*h9 + h10*h3*h4*h7*h9 + 
    h2*h3*h4*h7*h9 + h1*h10*h5*h7*h9 + h1*h2*h5*h7*h9 + h1*h3*h5*h7*h9 + 
    h10*h3*h5*h7*h9 + h2*h3*h5*h7*h9 + h1*h4*h5*h7*h9 + h10*h4*h5*h7*h9 + 
    h2*h4*h5*h7*h9 + h3*h4*h5*h7*h9 + h1*h10*h6*h7*h9 + h1*h3*h6*h7*h9 + 
    h10*h3*h6*h7*h9 + h1*h4*h6*h7*h9 + h10*h4*h6*h7*h9 + h3*h4*h6*h7*h9 + 
    h1*h5*h6*h7*h9 + h10*h5*h6*h7*h9 + h3*h5*h6*h7*h9 + h4*h5*h6*h7*h9 + 
    h1*h10*h4*h8*h9 + h1*h2*h4*h8*h9 + h10*h3*h4*h8*h9 + h2*h3*h4*h8*h9 + 
    h1*h10*h5*h8*h9 + h1*h2*h5*h8*h9 + h10*h3*h5*h8*h9 + h2*h3*h5*h8*h9 + 
    h1*h4*h5*h8*h9 + h10*h4*h5*h8*h9 + h2*h4*h5*h8*h9 + h3*h4*h5*h8*h9 + 
    h1*h10*h6*h8*h9 + h10*h3*h6*h8*h9 + h1*h4*h6*h8*h9 + h10*h4*h6*h8*h9 + 
    h3*h4*h6*h8*h9 + h1*h5*h6*h8*h9 + h10*h5*h6*h8*h9 + h3*h5*h6*h8*h9 + 
    h4*h5*h6*h8*h9 + h10*h3*h7*h8*h9 + h2*h3*h7*h8*h9 + h10*h4*h7*h8*h9 + 
    h2*h4*h7*h8*h9 + h3*h4*h7*h8*h9 + h10*h5*h7*h8*h9 + h2*h5*h7*h8*h9 + 
    h3*h5*h7*h8*h9 + h4*h5*h7*h8*h9 + h10*h6*h7*h8*h9 + h3*h6*h7*h8*h9 + 
    h4*h6*h7*h8*h9 + h5*h6*h7*h8*h9)^2*(h1*h10*h2*h3*h5*h7 + 
   h1*h10*h2*h4*h5*h7 + h10*h2*h3*h4*h5*h7 + h1*h10*h2*h3*h6*h7 + 
   h1*h10*h2*h4*h6*h7 + h10*h2*h3*h4*h6*h7 + h1*h10*h3*h5*h6*h7 + 
   h1*h10*h4*h5*h6*h7 + h10*h3*h4*h5*h6*h7 + h1*h10*h2*h4*h5*h8 + 
   h10*h2*h3*h4*h5*h8 + h1*h10*h2*h4*h6*h8 + h10*h2*h3*h4*h6*h8 + 
   h1*h10*h4*h5*h6*h8 + h10*h3*h4*h5*h6*h8 + h10*h2*h3*h4*h7*h8 + 
   h10*h2*h3*h5*h7*h8 + h10*h2*h4*h5*h7*h8 + h10*h3*h4*h5*h7*h8 + 
   h2*h3*h4*h5*h7*h8 + h10*h2*h3*h6*h7*h8 + h10*h2*h4*h6*h7*h8 + 
   h10*h3*h4*h6*h7*h8 + h2*h3*h4*h6*h7*h8 + h10*h3*h5*h6*h7*h8 + 
   h10*h4*h5*h6*h7*h8 + h3*h4*h5*h6*h7*h8 + h1*h10*h3*h5*h6*h9 + 
   h1*h10*h4*h5*h6*h9 + h10*h3*h4*h5*h6*h9 + h1*h10*h3*h5*h7*h9 + 
   h1*h2*h3*h5*h7*h9 + h1*h10*h4*h5*h7*h9 + h1*h2*h4*h5*h7*h9 + 
   h10*h3*h4*h5*h7*h9 + h2*h3*h4*h5*h7*h9 + h1*h10*h3*h6*h7*h9 + 
   h1*h10*h4*h6*h7*h9 + h10*h3*h4*h6*h7*h9 + h1*h10*h5*h6*h7*h9 + 
   h1*h3*h5*h6*h7*h9 + h10*h3*h5*h6*h7*h9 + h1*h4*h5*h6*h7*h9 + 
   h10*h4*h5*h6*h7*h9 + h3*h4*h5*h6*h7*h9 + h1*h10*h4*h5*h8*h9 + 
   h1*h2*h4*h5*h8*h9 + h10*h3*h4*h5*h8*h9 + h2*h3*h4*h5*h8*h9 - 
   h1*h2*h3*h6*h8*h9 + h1*h10*h4*h6*h8*h9 + h10*h3*h4*h6*h8*h9 + 
   h1*h10*h5*h6*h8*h9 + h10*h3*h5*h6*h8*h9 + h1*h4*h5*h6*h8*h9 + 
   h10*h4*h5*h6*h8*h9 + h3*h4*h5*h6*h8*h9 + h10*h3*h4*h7*h8*h9 + 
   h2*h3*h4*h7*h8*h9 + h10*h3*h5*h7*h8*h9 + h2*h3*h5*h7*h8*h9 + 
   h10*h4*h5*h7*h8*h9 + h2*h4*h5*h7*h8*h9 + h3*h4*h5*h7*h8*h9 + 
   h10*h3*h6*h7*h8*h9 + h10*h4*h6*h7*h8*h9 + h3*h4*h6*h7*h8*h9 + 
   h10*h5*h6*h7*h8*h9 + h3*h5*h6*h7*h8*h9 + h4*h5*h6*h7*h8*h9) - 
 (h1*h10*h2*h3*h5 + h1*h10*h2*h4*h5 + h10*h2*h3*h4*h5 + h1*h10*h2*h3*h6 + 
    h1*h10*h2*h4*h6 + h10*h2*h3*h4*h6 + h1*h10*h3*h5*h6 + h1*h10*h4*h5*h6 + 
    h10*h3*h4*h5*h6 + h1*h10*h2*h3*h7 + h1*h10*h2*h4*h7 + h10*h2*h3*h4*h7 + 
    h1*h10*h2*h5*h7 + h1*h10*h3*h5*h7 + h1*h2*h3*h5*h7 + h10*h2*h3*h5*h7 + 
    h1*h10*h4*h5*h7 + h1*h2*h4*h5*h7 + h10*h2*h4*h5*h7 + h10*h3*h4*h5*h7 + 
    h2*h3*h4*h5*h7 + h1*h10*h2*h6*h7 + h1*h10*h3*h6*h7 + h1*h2*h3*h6*h7 + 
    h10*h2*h3*h6*h7 + h1*h10*h4*h6*h7 + h1*h2*h4*h6*h7 + h10*h2*h4*h6*h7 + 
    h10*h3*h4*h6*h7 + h2*h3*h4*h6*h7 + h1*h10*h5*h6*h7 + h1*h3*h5*h6*h7 + 
    h10*h3*h5*h6*h7 + h1*h4*h5*h6*h7 + h10*h4*h5*h6*h7 + h3*h4*h5*h6*h7 + 
    h1*h10*h2*h4*h8 + h10*h2*h3*h4*h8 + h1*h10*h2*h5*h8 + h10*h2*h3*h5*h8 + 
    h1*h10*h4*h5*h8 + h1*h2*h4*h5*h8 + h10*h2*h4*h5*h8 + h10*h3*h4*h5*h8 + 
    h2*h3*h4*h5*h8 + h1*h10*h2*h6*h8 + h10*h2*h3*h6*h8 + h1*h10*h4*h6*h8 + 
    h1*h2*h4*h6*h8 + h10*h2*h4*h6*h8 + h10*h3*h4*h6*h8 + h2*h3*h4*h6*h8 + 
    h1*h10*h5*h6*h8 + h10*h3*h5*h6*h8 + h1*h4*h5*h6*h8 + h10*h4*h5*h6*h8 + 
    h3*h4*h5*h6*h8 + h10*h2*h3*h7*h8 + h10*h2*h4*h7*h8 + h10*h3*h4*h7*h8 + 
    2*h2*h3*h4*h7*h8 + h10*h2*h5*h7*h8 + h10*h3*h5*h7*h8 + h2*h3*h5*h7*h8 + 
    h10*h4*h5*h7*h8 + h2*h4*h5*h7*h8 + h3*h4*h5*h7*h8 + h10*h2*h6*h7*h8 + 
    h10*h3*h6*h7*h8 + h2*h3*h6*h7*h8 + h10*h4*h6*h7*h8 + h2*h4*h6*h7*h8 + 
    h3*h4*h6*h7*h8 + h10*h5*h6*h7*h8 + h3*h5*h6*h7*h8 + h4*h5*h6*h7*h8 + 
    h1*h10*h3*h5*h9 + h1*h2*h3*h5*h9 + h1*h10*h4*h5*h9 + h1*h2*h4*h5*h9 + 
    h10*h3*h4*h5*h9 + h2*h3*h4*h5*h9 + h1*h10*h3*h6*h9 + h1*h10*h4*h6*h9 + 
    h10*h3*h4*h6*h9 + 2*h1*h10*h5*h6*h9 + h1*h3*h5*h6*h9 + h10*h3*h5*h6*h9 + 
    h1*h4*h5*h6*h9 + h10*h4*h5*h6*h9 + h3*h4*h5*h6*h9 + h1*h10*h3*h7*h9 + 
    h1*h2*h3*h7*h9 + h1*h10*h4*h7*h9 + h1*h2*h4*h7*h9 + h10*h3*h4*h7*h9 + 
    h2*h3*h4*h7*h9 + h1*h10*h5*h7*h9 + h1*h2*h5*h7*h9 + h1*h3*h5*h7*h9 + 
    h10*h3*h5*h7*h9 + h2*h3*h5*h7*h9 + h1*h4*h5*h7*h9 + h10*h4*h5*h7*h9 + 
    h2*h4*h5*h7*h9 + h3*h4*h5*h7*h9 + h1*h10*h6*h7*h9 + h1*h3*h6*h7*h9 + 
    h10*h3*h6*h7*h9 + h1*h4*h6*h7*h9 + h10*h4*h6*h7*h9 + h3*h4*h6*h7*h9 + 
    h1*h5*h6*h7*h9 + h10*h5*h6*h7*h9 + h3*h5*h6*h7*h9 + h4*h5*h6*h7*h9 + 
    h1*h10*h4*h8*h9 + h1*h2*h4*h8*h9 + h10*h3*h4*h8*h9 + h2*h3*h4*h8*h9 + 
    h1*h10*h5*h8*h9 + h1*h2*h5*h8*h9 + h10*h3*h5*h8*h9 + h2*h3*h5*h8*h9 + 
    h1*h4*h5*h8*h9 + h10*h4*h5*h8*h9 + h2*h4*h5*h8*h9 + h3*h4*h5*h8*h9 + 
    h1*h10*h6*h8*h9 + h10*h3*h6*h8*h9 + h1*h4*h6*h8*h9 + h10*h4*h6*h8*h9 + 
    h3*h4*h6*h8*h9 + h1*h5*h6*h8*h9 + h10*h5*h6*h8*h9 + h3*h5*h6*h8*h9 + 
    h4*h5*h6*h8*h9 + h10*h3*h7*h8*h9 + h2*h3*h7*h8*h9 + h10*h4*h7*h8*h9 + 
    h2*h4*h7*h8*h9 + h3*h4*h7*h8*h9 + h10*h5*h7*h8*h9 + h2*h5*h7*h8*h9 + 
    h3*h5*h7*h8*h9 + h4*h5*h7*h8*h9 + h10*h6*h7*h8*h9 + h3*h6*h7*h8*h9 + 
    h4*h6*h7*h8*h9 + h5*h6*h7*h8*h9)^3*(h1*h10*h2*h3*h5*h7 + 
   h1*h10*h2*h4*h5*h7 + h10*h2*h3*h4*h5*h7 + h1*h10*h2*h3*h6*h7 + 
   h1*h10*h2*h4*h6*h7 + h10*h2*h3*h4*h6*h7 + h1*h10*h3*h5*h6*h7 + 
   h1*h10*h4*h5*h6*h7 + h10*h3*h4*h5*h6*h7 + h1*h10*h2*h4*h5*h8 + 
   h10*h2*h3*h4*h5*h8 + h1*h10*h2*h4*h6*h8 + h10*h2*h3*h4*h6*h8 + 
   h1*h10*h4*h5*h6*h8 + h10*h3*h4*h5*h6*h8 + h10*h2*h3*h4*h7*h8 + 
   h10*h2*h3*h5*h7*h8 + h10*h2*h4*h5*h7*h8 + h10*h3*h4*h5*h7*h8 + 
   h2*h3*h4*h5*h7*h8 + h10*h2*h3*h6*h7*h8 + h10*h2*h4*h6*h7*h8 + 
   h10*h3*h4*h6*h7*h8 + h2*h3*h4*h6*h7*h8 + h10*h3*h5*h6*h7*h8 + 
   h10*h4*h5*h6*h7*h8 + h3*h4*h5*h6*h7*h8 + h1*h10*h3*h5*h6*h9 + 
   h1*h10*h4*h5*h6*h9 + h10*h3*h4*h5*h6*h9 + h1*h10*h3*h5*h7*h9 + 
   h1*h2*h3*h5*h7*h9 + h1*h10*h4*h5*h7*h9 + h1*h2*h4*h5*h7*h9 + 
   h10*h3*h4*h5*h7*h9 + h2*h3*h4*h5*h7*h9 + h1*h10*h3*h6*h7*h9 + 
   h1*h10*h4*h6*h7*h9 + h10*h3*h4*h6*h7*h9 + h1*h10*h5*h6*h7*h9 + 
   h1*h3*h5*h6*h7*h9 + h10*h3*h5*h6*h7*h9 + h1*h4*h5*h6*h7*h9 + 
   h10*h4*h5*h6*h7*h9 + h3*h4*h5*h6*h7*h9 + h1*h10*h4*h5*h8*h9 + 
   h1*h2*h4*h5*h8*h9 + h10*h3*h4*h5*h8*h9 + h2*h3*h4*h5*h8*h9 - 
   h1*h2*h3*h6*h8*h9 + h1*h10*h4*h6*h8*h9 + h10*h3*h4*h6*h8*h9 + 
   h1*h10*h5*h6*h8*h9 + h10*h3*h5*h6*h8*h9 + h1*h4*h5*h6*h8*h9 + 
   h10*h4*h5*h6*h8*h9 + h3*h4*h5*h6*h8*h9 + h10*h3*h4*h7*h8*h9 + 
   h2*h3*h4*h7*h8*h9 + h10*h3*h5*h7*h8*h9 + h2*h3*h5*h7*h8*h9 + 
   h10*h4*h5*h7*h8*h9 + h2*h4*h5*h7*h8*h9 + h3*h4*h5*h7*h8*h9 + 
   h10*h3*h6*h7*h8*h9 + h10*h4*h6*h7*h8*h9 + h3*h4*h6*h7*h8*h9 + 
   h10*h5*h6*h7*h8*h9 + h3*h5*h6*h7*h8*h9 + h4*h5*h6*h7*h8*h9) - 
 (2*h1 + h10 + 2*h2 + h3 + h4 + h5 + h6 + h7 + h8 + h9)*
  (2*h1*h10 + 4*h1*h2 + h10*h2 + h1*h3 + h10*h3 + 2*h2*h3 + h1*h4 + h10*h4 + 
   2*h2*h4 + h3*h4 + 2*h1*h5 + h10*h5 + h2*h5 + h3*h5 + h4*h5 + 2*h1*h6 + 
   h10*h6 + h2*h6 + h3*h6 + h4*h6 + h5*h6 + h1*h7 + h10*h7 + 2*h2*h7 + 
   h3*h7 + h4*h7 + h5*h7 + h6*h7 + h1*h8 + h10*h8 + 2*h2*h8 + h3*h8 + h4*h8 + 
   h5*h8 + h6*h8 + h7*h8 + 2*h1*h9 + h10*h9 + h2*h9 + h3*h9 + h4*h9 + h5*h9 + 
   h6*h9 + h7*h9 + h8*h9)*(2*h1*h10*h2 + h1*h10*h3 + 2*h1*h2*h3 + h10*h2*h3 + 
    h1*h10*h4 + 2*h1*h2*h4 + h10*h2*h4 + h10*h3*h4 + 2*h2*h3*h4 + 
    2*h1*h10*h5 + 2*h1*h2*h5 + h10*h2*h5 + h1*h3*h5 + h10*h3*h5 + h2*h3*h5 + 
    h1*h4*h5 + h10*h4*h5 + h2*h4*h5 + h3*h4*h5 + 2*h1*h10*h6 + 2*h1*h2*h6 + 
    h10*h2*h6 + h1*h3*h6 + h10*h3*h6 + h2*h3*h6 + h1*h4*h6 + h10*h4*h6 + 
    h2*h4*h6 + h3*h4*h6 + 2*h1*h5*h6 + h10*h5*h6 + h3*h5*h6 + h4*h5*h6 + 
    h1*h10*h7 + 2*h1*h2*h7 + h10*h2*h7 + h1*h3*h7 + h10*h3*h7 + 2*h2*h3*h7 + 
    h1*h4*h7 + h10*h4*h7 + 2*h2*h4*h7 + h3*h4*h7 + h1*h5*h7 + h10*h5*h7 + 
    h2*h5*h7 + h3*h5*h7 + h4*h5*h7 + h1*h6*h7 + h10*h6*h7 + h2*h6*h7 + 
    h3*h6*h7 + h4*h6*h7 + h5*h6*h7 + h1*h10*h8 + 2*h1*h2*h8 + h10*h2*h8 + 
    h10*h3*h8 + 2*h2*h3*h8 + h1*h4*h8 + h10*h4*h8 + 2*h2*h4*h8 + h3*h4*h8 + 
    h1*h5*h8 + h10*h5*h8 + h2*h5*h8 + h3*h5*h8 + h4*h5*h8 + h1*h6*h8 + 
    h10*h6*h8 + h2*h6*h8 + h3*h6*h8 + h4*h6*h8 + h5*h6*h8 + h10*h7*h8 + 
    2*h2*h7*h8 + h3*h7*h8 + h4*h7*h8 + h5*h7*h8 + h6*h7*h8 + 2*h1*h10*h9 + 
    2*h1*h2*h9 + h1*h3*h9 + h10*h3*h9 + h2*h3*h9 + h1*h4*h9 + h10*h4*h9 + 
    h2*h4*h9 + h3*h4*h9 + 2*h1*h5*h9 + h10*h5*h9 + h2*h5*h9 + h3*h5*h9 + 
    h4*h5*h9 + 2*h1*h6*h9 + h10*h6*h9 + h3*h6*h9 + h4*h6*h9 + h5*h6*h9 + 
    h1*h7*h9 + h10*h7*h9 + h2*h7*h9 + h3*h7*h9 + h4*h7*h9 + h5*h7*h9 + 
    h6*h7*h9 + h1*h8*h9 + h10*h8*h9 + h2*h8*h9 + h3*h8*h9 + h4*h8*h9 + 
    h5*h8*h9 + h6*h8*h9 + h7*h8*h9)^2*
  (h1*h10*h2*h3*h5*h7 + h1*h10*h2*h4*h5*h7 + h10*h2*h3*h4*h5*h7 + 
    h1*h10*h2*h3*h6*h7 + h1*h10*h2*h4*h6*h7 + h10*h2*h3*h4*h6*h7 + 
    h1*h10*h3*h5*h6*h7 + h1*h10*h4*h5*h6*h7 + h10*h3*h4*h5*h6*h7 + 
    h1*h10*h2*h4*h5*h8 + h10*h2*h3*h4*h5*h8 + h1*h10*h2*h4*h6*h8 + 
    h10*h2*h3*h4*h6*h8 + h1*h10*h4*h5*h6*h8 + h10*h3*h4*h5*h6*h8 + 
    h10*h2*h3*h4*h7*h8 + h10*h2*h3*h5*h7*h8 + h10*h2*h4*h5*h7*h8 + 
    h10*h3*h4*h5*h7*h8 + h2*h3*h4*h5*h7*h8 + h10*h2*h3*h6*h7*h8 + 
    h10*h2*h4*h6*h7*h8 + h10*h3*h4*h6*h7*h8 + h2*h3*h4*h6*h7*h8 + 
    h10*h3*h5*h6*h7*h8 + h10*h4*h5*h6*h7*h8 + h3*h4*h5*h6*h7*h8 + 
    h1*h10*h3*h5*h6*h9 + h1*h10*h4*h5*h6*h9 + h10*h3*h4*h5*h6*h9 + 
    h1*h10*h3*h5*h7*h9 + h1*h2*h3*h5*h7*h9 + h1*h10*h4*h5*h7*h9 + 
    h1*h2*h4*h5*h7*h9 + h10*h3*h4*h5*h7*h9 + h2*h3*h4*h5*h7*h9 + 
    h1*h10*h3*h6*h7*h9 + h1*h10*h4*h6*h7*h9 + h10*h3*h4*h6*h7*h9 + 
    h1*h10*h5*h6*h7*h9 + h1*h3*h5*h6*h7*h9 + h10*h3*h5*h6*h7*h9 + 
    h1*h4*h5*h6*h7*h9 + h10*h4*h5*h6*h7*h9 + h3*h4*h5*h6*h7*h9 + 
    h1*h10*h4*h5*h8*h9 + h1*h2*h4*h5*h8*h9 + h10*h3*h4*h5*h8*h9 + 
    h2*h3*h4*h5*h8*h9 - h1*h2*h3*h6*h8*h9 + h1*h10*h4*h6*h8*h9 + 
    h10*h3*h4*h6*h8*h9 + h1*h10*h5*h6*h8*h9 + h10*h3*h5*h6*h8*h9 + 
    h1*h4*h5*h6*h8*h9 + h10*h4*h5*h6*h8*h9 + h3*h4*h5*h6*h8*h9 + 
    h10*h3*h4*h7*h8*h9 + h2*h3*h4*h7*h8*h9 + h10*h3*h5*h7*h8*h9 + 
    h2*h3*h5*h7*h8*h9 + h10*h4*h5*h7*h8*h9 + h2*h4*h5*h7*h8*h9 + 
    h3*h4*h5*h7*h8*h9 + h10*h3*h6*h7*h8*h9 + h10*h4*h6*h7*h8*h9 + 
    h3*h4*h6*h7*h8*h9 + h10*h5*h6*h7*h8*h9 + h3*h5*h6*h7*h8*h9 + 
    h4*h5*h6*h7*h8*h9)^2 + 
 (2*h1*h10*h2 + h1*h10*h3 + 2*h1*h2*h3 + h10*h2*h3 + h1*h10*h4 + 2*h1*h2*h4 + 
    h10*h2*h4 + h10*h3*h4 + 2*h2*h3*h4 + 2*h1*h10*h5 + 2*h1*h2*h5 + 
    h10*h2*h5 + h1*h3*h5 + h10*h3*h5 + h2*h3*h5 + h1*h4*h5 + h10*h4*h5 + 
    h2*h4*h5 + h3*h4*h5 + 2*h1*h10*h6 + 2*h1*h2*h6 + h10*h2*h6 + h1*h3*h6 + 
    h10*h3*h6 + h2*h3*h6 + h1*h4*h6 + h10*h4*h6 + h2*h4*h6 + h3*h4*h6 + 
    2*h1*h5*h6 + h10*h5*h6 + h3*h5*h6 + h4*h5*h6 + h1*h10*h7 + 2*h1*h2*h7 + 
    h10*h2*h7 + h1*h3*h7 + h10*h3*h7 + 2*h2*h3*h7 + h1*h4*h7 + h10*h4*h7 + 
    2*h2*h4*h7 + h3*h4*h7 + h1*h5*h7 + h10*h5*h7 + h2*h5*h7 + h3*h5*h7 + 
    h4*h5*h7 + h1*h6*h7 + h10*h6*h7 + h2*h6*h7 + h3*h6*h7 + h4*h6*h7 + 
    h5*h6*h7 + h1*h10*h8 + 2*h1*h2*h8 + h10*h2*h8 + h10*h3*h8 + 2*h2*h3*h8 + 
    h1*h4*h8 + h10*h4*h8 + 2*h2*h4*h8 + h3*h4*h8 + h1*h5*h8 + h10*h5*h8 + 
    h2*h5*h8 + h3*h5*h8 + h4*h5*h8 + h1*h6*h8 + h10*h6*h8 + h2*h6*h8 + 
    h3*h6*h8 + h4*h6*h8 + h5*h6*h8 + h10*h7*h8 + 2*h2*h7*h8 + h3*h7*h8 + 
    h4*h7*h8 + h5*h7*h8 + h6*h7*h8 + 2*h1*h10*h9 + 2*h1*h2*h9 + h1*h3*h9 + 
    h10*h3*h9 + h2*h3*h9 + h1*h4*h9 + h10*h4*h9 + h2*h4*h9 + h3*h4*h9 + 
    2*h1*h5*h9 + h10*h5*h9 + h2*h5*h9 + h3*h5*h9 + h4*h5*h9 + 2*h1*h6*h9 + 
    h10*h6*h9 + h3*h6*h9 + h4*h6*h9 + h5*h6*h9 + h1*h7*h9 + h10*h7*h9 + 
    h2*h7*h9 + h3*h7*h9 + h4*h7*h9 + h5*h7*h9 + h6*h7*h9 + h1*h8*h9 + 
    h10*h8*h9 + h2*h8*h9 + h3*h8*h9 + h4*h8*h9 + h5*h8*h9 + h6*h8*h9 + 
    h7*h8*h9)^3*(h1*h10*h2*h3*h5*h7 + h1*h10*h2*h4*h5*h7 + 
    h10*h2*h3*h4*h5*h7 + h1*h10*h2*h3*h6*h7 + h1*h10*h2*h4*h6*h7 + 
    h10*h2*h3*h4*h6*h7 + h1*h10*h3*h5*h6*h7 + h1*h10*h4*h5*h6*h7 + 
    h10*h3*h4*h5*h6*h7 + h1*h10*h2*h4*h5*h8 + h10*h2*h3*h4*h5*h8 + 
    h1*h10*h2*h4*h6*h8 + h10*h2*h3*h4*h6*h8 + h1*h10*h4*h5*h6*h8 + 
    h10*h3*h4*h5*h6*h8 + h10*h2*h3*h4*h7*h8 + h10*h2*h3*h5*h7*h8 + 
    h10*h2*h4*h5*h7*h8 + h10*h3*h4*h5*h7*h8 + h2*h3*h4*h5*h7*h8 + 
    h10*h2*h3*h6*h7*h8 + h10*h2*h4*h6*h7*h8 + h10*h3*h4*h6*h7*h8 + 
    h2*h3*h4*h6*h7*h8 + h10*h3*h5*h6*h7*h8 + h10*h4*h5*h6*h7*h8 + 
    h3*h4*h5*h6*h7*h8 + h1*h10*h3*h5*h6*h9 + h1*h10*h4*h5*h6*h9 + 
    h10*h3*h4*h5*h6*h9 + h1*h10*h3*h5*h7*h9 + h1*h2*h3*h5*h7*h9 + 
    h1*h10*h4*h5*h7*h9 + h1*h2*h4*h5*h7*h9 + h10*h3*h4*h5*h7*h9 + 
    h2*h3*h4*h5*h7*h9 + h1*h10*h3*h6*h7*h9 + h1*h10*h4*h6*h7*h9 + 
    h10*h3*h4*h6*h7*h9 + h1*h10*h5*h6*h7*h9 + h1*h3*h5*h6*h7*h9 + 
    h10*h3*h5*h6*h7*h9 + h1*h4*h5*h6*h7*h9 + h10*h4*h5*h6*h7*h9 + 
    h3*h4*h5*h6*h7*h9 + h1*h10*h4*h5*h8*h9 + h1*h2*h4*h5*h8*h9 + 
    h10*h3*h4*h5*h8*h9 + h2*h3*h4*h5*h8*h9 - h1*h2*h3*h6*h8*h9 + 
    h1*h10*h4*h6*h8*h9 + h10*h3*h4*h6*h8*h9 + h1*h10*h5*h6*h8*h9 + 
    h10*h3*h5*h6*h8*h9 + h1*h4*h5*h6*h8*h9 + h10*h4*h5*h6*h8*h9 + 
    h3*h4*h5*h6*h8*h9 + h10*h3*h4*h7*h8*h9 + h2*h3*h4*h7*h8*h9 + 
    h10*h3*h5*h7*h8*h9 + h2*h3*h5*h7*h8*h9 + h10*h4*h5*h7*h8*h9 + 
    h2*h4*h5*h7*h8*h9 + h3*h4*h5*h7*h8*h9 + h10*h3*h6*h7*h8*h9 + 
    h10*h4*h6*h7*h8*h9 + h3*h4*h6*h7*h8*h9 + h10*h5*h6*h7*h8*h9 + 
    h3*h5*h6*h7*h8*h9 + h4*h5*h6*h7*h8*h9)^2 + 
 (2*h1 + h10 + 2*h2 + h3 + h4 + h5 + h6 + h7 + h8 + h9)^2*
  (2*h1*h10*h2 + h1*h10*h3 + 2*h1*h2*h3 + h10*h2*h3 + h1*h10*h4 + 
   2*h1*h2*h4 + h10*h2*h4 + h10*h3*h4 + 2*h2*h3*h4 + 2*h1*h10*h5 + 
   2*h1*h2*h5 + h10*h2*h5 + h1*h3*h5 + h10*h3*h5 + h2*h3*h5 + h1*h4*h5 + 
   h10*h4*h5 + h2*h4*h5 + h3*h4*h5 + 2*h1*h10*h6 + 2*h1*h2*h6 + h10*h2*h6 + 
   h1*h3*h6 + h10*h3*h6 + h2*h3*h6 + h1*h4*h6 + h10*h4*h6 + h2*h4*h6 + 
   h3*h4*h6 + 2*h1*h5*h6 + h10*h5*h6 + h3*h5*h6 + h4*h5*h6 + h1*h10*h7 + 
   2*h1*h2*h7 + h10*h2*h7 + h1*h3*h7 + h10*h3*h7 + 2*h2*h3*h7 + h1*h4*h7 + 
   h10*h4*h7 + 2*h2*h4*h7 + h3*h4*h7 + h1*h5*h7 + h10*h5*h7 + h2*h5*h7 + 
   h3*h5*h7 + h4*h5*h7 + h1*h6*h7 + h10*h6*h7 + h2*h6*h7 + h3*h6*h7 + 
   h4*h6*h7 + h5*h6*h7 + h1*h10*h8 + 2*h1*h2*h8 + h10*h2*h8 + h10*h3*h8 + 
   2*h2*h3*h8 + h1*h4*h8 + h10*h4*h8 + 2*h2*h4*h8 + h3*h4*h8 + h1*h5*h8 + 
   h10*h5*h8 + h2*h5*h8 + h3*h5*h8 + h4*h5*h8 + h1*h6*h8 + h10*h6*h8 + 
   h2*h6*h8 + h3*h6*h8 + h4*h6*h8 + h5*h6*h8 + h10*h7*h8 + 2*h2*h7*h8 + 
   h3*h7*h8 + h4*h7*h8 + h5*h7*h8 + h6*h7*h8 + 2*h1*h10*h9 + 2*h1*h2*h9 + 
   h1*h3*h9 + h10*h3*h9 + h2*h3*h9 + h1*h4*h9 + h10*h4*h9 + h2*h4*h9 + 
   h3*h4*h9 + 2*h1*h5*h9 + h10*h5*h9 + h2*h5*h9 + h3*h5*h9 + h4*h5*h9 + 
   2*h1*h6*h9 + h10*h6*h9 + h3*h6*h9 + h4*h6*h9 + h5*h6*h9 + h1*h7*h9 + 
   h10*h7*h9 + h2*h7*h9 + h3*h7*h9 + h4*h7*h9 + h5*h7*h9 + h6*h7*h9 + 
   h1*h8*h9 + h10*h8*h9 + h2*h8*h9 + h3*h8*h9 + h4*h8*h9 + h5*h8*h9 + 
   h6*h8*h9 + h7*h8*h9)*(h1*h10*h2*h3 + h1*h10*h2*h4 + h10*h2*h3*h4 + 
   2*h1*h10*h2*h5 + h1*h10*h3*h5 + h1*h2*h3*h5 + h10*h2*h3*h5 + 
   h1*h10*h4*h5 + h1*h2*h4*h5 + h10*h2*h4*h5 + h10*h3*h4*h5 + h2*h3*h4*h5 + 
   2*h1*h10*h2*h6 + h1*h10*h3*h6 + h1*h2*h3*h6 + h10*h2*h3*h6 + 
   h1*h10*h4*h6 + h1*h2*h4*h6 + h10*h2*h4*h6 + h10*h3*h4*h6 + h2*h3*h4*h6 + 
   2*h1*h10*h5*h6 + h1*h3*h5*h6 + h10*h3*h5*h6 + h1*h4*h5*h6 + h10*h4*h5*h6 + 
   h3*h4*h5*h6 + h1*h10*h2*h7 + h1*h10*h3*h7 + 2*h1*h2*h3*h7 + h10*h2*h3*h7 + 
   h1*h10*h4*h7 + 2*h1*h2*h4*h7 + h10*h2*h4*h7 + h10*h3*h4*h7 + 
   2*h2*h3*h4*h7 + h1*h10*h5*h7 + h1*h2*h5*h7 + h10*h2*h5*h7 + h1*h3*h5*h7 + 
   h10*h3*h5*h7 + h2*h3*h5*h7 + h1*h4*h5*h7 + h10*h4*h5*h7 + h2*h4*h5*h7 + 
   h3*h4*h5*h7 + h1*h10*h6*h7 + h1*h2*h6*h7 + h10*h2*h6*h7 + h1*h3*h6*h7 + 
   h10*h3*h6*h7 + h2*h3*h6*h7 + h1*h4*h6*h7 + h10*h4*h6*h7 + h2*h4*h6*h7 + 
   h3*h4*h6*h7 + h1*h5*h6*h7 + h10*h5*h6*h7 + h3*h5*h6*h7 + h4*h5*h6*h7 + 
   h1*h10*h2*h8 + h10*h2*h3*h8 + h1*h10*h4*h8 + 2*h1*h2*h4*h8 + 
   h10*h2*h4*h8 + h10*h3*h4*h8 + 2*h2*h3*h4*h8 + h1*h10*h5*h8 + h1*h2*h5*h8 + 
   h10*h2*h5*h8 + h10*h3*h5*h8 + h2*h3*h5*h8 + h1*h4*h5*h8 + h10*h4*h5*h8 + 
   h2*h4*h5*h8 + h3*h4*h5*h8 + h1*h10*h6*h8 + h1*h2*h6*h8 + h10*h2*h6*h8 + 
   h10*h3*h6*h8 + h2*h3*h6*h8 + h1*h4*h6*h8 + h10*h4*h6*h8 + h2*h4*h6*h8 + 
   h3*h4*h6*h8 + h1*h5*h6*h8 + h10*h5*h6*h8 + h3*h5*h6*h8 + h4*h5*h6*h8 + 
   h10*h2*h7*h8 + h10*h3*h7*h8 + 2*h2*h3*h7*h8 + h10*h4*h7*h8 + 
   2*h2*h4*h7*h8 + h3*h4*h7*h8 + h10*h5*h7*h8 + h2*h5*h7*h8 + h3*h5*h7*h8 + 
   h4*h5*h7*h8 + h10*h6*h7*h8 + h2*h6*h7*h8 + h3*h6*h7*h8 + h4*h6*h7*h8 + 
   h5*h6*h7*h8 + h1*h10*h3*h9 + h1*h2*h3*h9 + h1*h10*h4*h9 + h1*h2*h4*h9 + 
   h10*h3*h4*h9 + h2*h3*h4*h9 + 2*h1*h10*h5*h9 + 2*h1*h2*h5*h9 + 
   h1*h3*h5*h9 + h10*h3*h5*h9 + h2*h3*h5*h9 + h1*h4*h5*h9 + h10*h4*h5*h9 + 
   h2*h4*h5*h9 + h3*h4*h5*h9 + 2*h1*h10*h6*h9 + h1*h3*h6*h9 + h10*h3*h6*h9 + 
   h1*h4*h6*h9 + h10*h4*h6*h9 + h3*h4*h6*h9 + 2*h1*h5*h6*h9 + h10*h5*h6*h9 + 
   h3*h5*h6*h9 + h4*h5*h6*h9 + h1*h10*h7*h9 + h1*h2*h7*h9 + h1*h3*h7*h9 + 
   h10*h3*h7*h9 + h2*h3*h7*h9 + h1*h4*h7*h9 + h10*h4*h7*h9 + h2*h4*h7*h9 + 
   h3*h4*h7*h9 + h1*h5*h7*h9 + h10*h5*h7*h9 + h2*h5*h7*h9 + h3*h5*h7*h9 + 
   h4*h5*h7*h9 + h1*h6*h7*h9 + h10*h6*h7*h9 + h3*h6*h7*h9 + h4*h6*h7*h9 + 
   h5*h6*h7*h9 + h1*h10*h8*h9 + h1*h2*h8*h9 + h10*h3*h8*h9 + h2*h3*h8*h9 + 
   h1*h4*h8*h9 + h10*h4*h8*h9 + h2*h4*h8*h9 + h3*h4*h8*h9 + h1*h5*h8*h9 + 
   h10*h5*h8*h9 + h2*h5*h8*h9 + h3*h5*h8*h9 + h4*h5*h8*h9 + h1*h6*h8*h9 + 
   h10*h6*h8*h9 + h3*h6*h8*h9 + h4*h6*h8*h9 + h5*h6*h8*h9 + h10*h7*h8*h9 + 
   h2*h7*h8*h9 + h3*h7*h8*h9 + h4*h7*h8*h9 + h5*h7*h8*h9 + h6*h7*h8*h9)*
  (h1*h10*h2*h3*h5*h7 + h1*h10*h2*h4*h5*h7 + h10*h2*h3*h4*h5*h7 + 
    h1*h10*h2*h3*h6*h7 + h1*h10*h2*h4*h6*h7 + h10*h2*h3*h4*h6*h7 + 
    h1*h10*h3*h5*h6*h7 + h1*h10*h4*h5*h6*h7 + h10*h3*h4*h5*h6*h7 + 
    h1*h10*h2*h4*h5*h8 + h10*h2*h3*h4*h5*h8 + h1*h10*h2*h4*h6*h8 + 
    h10*h2*h3*h4*h6*h8 + h1*h10*h4*h5*h6*h8 + h10*h3*h4*h5*h6*h8 + 
    h10*h2*h3*h4*h7*h8 + h10*h2*h3*h5*h7*h8 + h10*h2*h4*h5*h7*h8 + 
    h10*h3*h4*h5*h7*h8 + h2*h3*h4*h5*h7*h8 + h10*h2*h3*h6*h7*h8 + 
    h10*h2*h4*h6*h7*h8 + h10*h3*h4*h6*h7*h8 + h2*h3*h4*h6*h7*h8 + 
    h10*h3*h5*h6*h7*h8 + h10*h4*h5*h6*h7*h8 + h3*h4*h5*h6*h7*h8 + 
    h1*h10*h3*h5*h6*h9 + h1*h10*h4*h5*h6*h9 + h10*h3*h4*h5*h6*h9 + 
    h1*h10*h3*h5*h7*h9 + h1*h2*h3*h5*h7*h9 + h1*h10*h4*h5*h7*h9 + 
    h1*h2*h4*h5*h7*h9 + h10*h3*h4*h5*h7*h9 + h2*h3*h4*h5*h7*h9 + 
    h1*h10*h3*h6*h7*h9 + h1*h10*h4*h6*h7*h9 + h10*h3*h4*h6*h7*h9 + 
    h1*h10*h5*h6*h7*h9 + h1*h3*h5*h6*h7*h9 + h10*h3*h5*h6*h7*h9 + 
    h1*h4*h5*h6*h7*h9 + h10*h4*h5*h6*h7*h9 + h3*h4*h5*h6*h7*h9 + 
    h1*h10*h4*h5*h8*h9 + h1*h2*h4*h5*h8*h9 + h10*h3*h4*h5*h8*h9 + 
    h2*h3*h4*h5*h8*h9 - h1*h2*h3*h6*h8*h9 + h1*h10*h4*h6*h8*h9 + 
    h10*h3*h4*h6*h8*h9 + h1*h10*h5*h6*h8*h9 + h10*h3*h5*h6*h8*h9 + 
    h1*h4*h5*h6*h8*h9 + h10*h4*h5*h6*h8*h9 + h3*h4*h5*h6*h8*h9 + 
    h10*h3*h4*h7*h8*h9 + h2*h3*h4*h7*h8*h9 + h10*h3*h5*h7*h8*h9 + 
    h2*h3*h5*h7*h8*h9 + h10*h4*h5*h7*h8*h9 + h2*h4*h5*h7*h8*h9 + 
    h3*h4*h5*h7*h8*h9 + h10*h3*h6*h7*h8*h9 + h10*h4*h6*h7*h8*h9 + 
    h3*h4*h6*h7*h8*h9 + h10*h5*h6*h7*h8*h9 + h3*h5*h6*h7*h8*h9 + 
    h4*h5*h6*h7*h8*h9)^2 + 
 2*(2*h1 + h10 + 2*h2 + h3 + h4 + h5 + h6 + h7 + h8 + h9)^2*
  (2*h1*h10 + 4*h1*h2 + h10*h2 + h1*h3 + h10*h3 + 2*h2*h3 + h1*h4 + h10*h4 + 
   2*h2*h4 + h3*h4 + 2*h1*h5 + h10*h5 + h2*h5 + h3*h5 + h4*h5 + 2*h1*h6 + 
   h10*h6 + h2*h6 + h3*h6 + h4*h6 + h5*h6 + h1*h7 + h10*h7 + 2*h2*h7 + 
   h3*h7 + h4*h7 + h5*h7 + h6*h7 + h1*h8 + h10*h8 + 2*h2*h8 + h3*h8 + h4*h8 + 
   h5*h8 + h6*h8 + h7*h8 + 2*h1*h9 + h10*h9 + h2*h9 + h3*h9 + h4*h9 + h5*h9 + 
   h6*h9 + h7*h9 + h8*h9)*(h1*h10*h2*h3*h5 + h1*h10*h2*h4*h5 + 
   h10*h2*h3*h4*h5 + h1*h10*h2*h3*h6 + h1*h10*h2*h4*h6 + h10*h2*h3*h4*h6 + 
   h1*h10*h3*h5*h6 + h1*h10*h4*h5*h6 + h10*h3*h4*h5*h6 + h1*h10*h2*h3*h7 + 
   h1*h10*h2*h4*h7 + h10*h2*h3*h4*h7 + h1*h10*h2*h5*h7 + h1*h10*h3*h5*h7 + 
   h1*h2*h3*h5*h7 + h10*h2*h3*h5*h7 + h1*h10*h4*h5*h7 + h1*h2*h4*h5*h7 + 
   h10*h2*h4*h5*h7 + h10*h3*h4*h5*h7 + h2*h3*h4*h5*h7 + h1*h10*h2*h6*h7 + 
   h1*h10*h3*h6*h7 + h1*h2*h3*h6*h7 + h10*h2*h3*h6*h7 + h1*h10*h4*h6*h7 + 
   h1*h2*h4*h6*h7 + h10*h2*h4*h6*h7 + h10*h3*h4*h6*h7 + h2*h3*h4*h6*h7 + 
   h1*h10*h5*h6*h7 + h1*h3*h5*h6*h7 + h10*h3*h5*h6*h7 + h1*h4*h5*h6*h7 + 
   h10*h4*h5*h6*h7 + h3*h4*h5*h6*h7 + h1*h10*h2*h4*h8 + h10*h2*h3*h4*h8 + 
   h1*h10*h2*h5*h8 + h10*h2*h3*h5*h8 + h1*h10*h4*h5*h8 + h1*h2*h4*h5*h8 + 
   h10*h2*h4*h5*h8 + h10*h3*h4*h5*h8 + h2*h3*h4*h5*h8 + h1*h10*h2*h6*h8 + 
   h10*h2*h3*h6*h8 + h1*h10*h4*h6*h8 + h1*h2*h4*h6*h8 + h10*h2*h4*h6*h8 + 
   h10*h3*h4*h6*h8 + h2*h3*h4*h6*h8 + h1*h10*h5*h6*h8 + h10*h3*h5*h6*h8 + 
   h1*h4*h5*h6*h8 + h10*h4*h5*h6*h8 + h3*h4*h5*h6*h8 + h10*h2*h3*h7*h8 + 
   h10*h2*h4*h7*h8 + h10*h3*h4*h7*h8 + 2*h2*h3*h4*h7*h8 + h10*h2*h5*h7*h8 + 
   h10*h3*h5*h7*h8 + h2*h3*h5*h7*h8 + h10*h4*h5*h7*h8 + h2*h4*h5*h7*h8 + 
   h3*h4*h5*h7*h8 + h10*h2*h6*h7*h8 + h10*h3*h6*h7*h8 + h2*h3*h6*h7*h8 + 
   h10*h4*h6*h7*h8 + h2*h4*h6*h7*h8 + h3*h4*h6*h7*h8 + h10*h5*h6*h7*h8 + 
   h3*h5*h6*h7*h8 + h4*h5*h6*h7*h8 + h1*h10*h3*h5*h9 + h1*h2*h3*h5*h9 + 
   h1*h10*h4*h5*h9 + h1*h2*h4*h5*h9 + h10*h3*h4*h5*h9 + h2*h3*h4*h5*h9 + 
   h1*h10*h3*h6*h9 + h1*h10*h4*h6*h9 + h10*h3*h4*h6*h9 + 2*h1*h10*h5*h6*h9 + 
   h1*h3*h5*h6*h9 + h10*h3*h5*h6*h9 + h1*h4*h5*h6*h9 + h10*h4*h5*h6*h9 + 
   h3*h4*h5*h6*h9 + h1*h10*h3*h7*h9 + h1*h2*h3*h7*h9 + h1*h10*h4*h7*h9 + 
   h1*h2*h4*h7*h9 + h10*h3*h4*h7*h9 + h2*h3*h4*h7*h9 + h1*h10*h5*h7*h9 + 
   h1*h2*h5*h7*h9 + h1*h3*h5*h7*h9 + h10*h3*h5*h7*h9 + h2*h3*h5*h7*h9 + 
   h1*h4*h5*h7*h9 + h10*h4*h5*h7*h9 + h2*h4*h5*h7*h9 + h3*h4*h5*h7*h9 + 
   h1*h10*h6*h7*h9 + h1*h3*h6*h7*h9 + h10*h3*h6*h7*h9 + h1*h4*h6*h7*h9 + 
   h10*h4*h6*h7*h9 + h3*h4*h6*h7*h9 + h1*h5*h6*h7*h9 + h10*h5*h6*h7*h9 + 
   h3*h5*h6*h7*h9 + h4*h5*h6*h7*h9 + h1*h10*h4*h8*h9 + h1*h2*h4*h8*h9 + 
   h10*h3*h4*h8*h9 + h2*h3*h4*h8*h9 + h1*h10*h5*h8*h9 + h1*h2*h5*h8*h9 + 
   h10*h3*h5*h8*h9 + h2*h3*h5*h8*h9 + h1*h4*h5*h8*h9 + h10*h4*h5*h8*h9 + 
   h2*h4*h5*h8*h9 + h3*h4*h5*h8*h9 + h1*h10*h6*h8*h9 + h10*h3*h6*h8*h9 + 
   h1*h4*h6*h8*h9 + h10*h4*h6*h8*h9 + h3*h4*h6*h8*h9 + h1*h5*h6*h8*h9 + 
   h10*h5*h6*h8*h9 + h3*h5*h6*h8*h9 + h4*h5*h6*h8*h9 + h10*h3*h7*h8*h9 + 
   h2*h3*h7*h8*h9 + h10*h4*h7*h8*h9 + h2*h4*h7*h8*h9 + h3*h4*h7*h8*h9 + 
   h10*h5*h7*h8*h9 + h2*h5*h7*h8*h9 + h3*h5*h7*h8*h9 + h4*h5*h7*h8*h9 + 
   h10*h6*h7*h8*h9 + h3*h6*h7*h8*h9 + h4*h6*h7*h8*h9 + h5*h6*h7*h8*h9)*
  (h1*h10*h2*h3*h5*h7 + h1*h10*h2*h4*h5*h7 + h10*h2*h3*h4*h5*h7 + 
    h1*h10*h2*h3*h6*h7 + h1*h10*h2*h4*h6*h7 + h10*h2*h3*h4*h6*h7 + 
    h1*h10*h3*h5*h6*h7 + h1*h10*h4*h5*h6*h7 + h10*h3*h4*h5*h6*h7 + 
    h1*h10*h2*h4*h5*h8 + h10*h2*h3*h4*h5*h8 + h1*h10*h2*h4*h6*h8 + 
    h10*h2*h3*h4*h6*h8 + h1*h10*h4*h5*h6*h8 + h10*h3*h4*h5*h6*h8 + 
    h10*h2*h3*h4*h7*h8 + h10*h2*h3*h5*h7*h8 + h10*h2*h4*h5*h7*h8 + 
    h10*h3*h4*h5*h7*h8 + h2*h3*h4*h5*h7*h8 + h10*h2*h3*h6*h7*h8 + 
    h10*h2*h4*h6*h7*h8 + h10*h3*h4*h6*h7*h8 + h2*h3*h4*h6*h7*h8 + 
    h10*h3*h5*h6*h7*h8 + h10*h4*h5*h6*h7*h8 + h3*h4*h5*h6*h7*h8 + 
    h1*h10*h3*h5*h6*h9 + h1*h10*h4*h5*h6*h9 + h10*h3*h4*h5*h6*h9 + 
    h1*h10*h3*h5*h7*h9 + h1*h2*h3*h5*h7*h9 + h1*h10*h4*h5*h7*h9 + 
    h1*h2*h4*h5*h7*h9 + h10*h3*h4*h5*h7*h9 + h2*h3*h4*h5*h7*h9 + 
    h1*h10*h3*h6*h7*h9 + h1*h10*h4*h6*h7*h9 + h10*h3*h4*h6*h7*h9 + 
    h1*h10*h5*h6*h7*h9 + h1*h3*h5*h6*h7*h9 + h10*h3*h5*h6*h7*h9 + 
    h1*h4*h5*h6*h7*h9 + h10*h4*h5*h6*h7*h9 + h3*h4*h5*h6*h7*h9 + 
    h1*h10*h4*h5*h8*h9 + h1*h2*h4*h5*h8*h9 + h10*h3*h4*h5*h8*h9 + 
    h2*h3*h4*h5*h8*h9 - h1*h2*h3*h6*h8*h9 + h1*h10*h4*h6*h8*h9 + 
    h10*h3*h4*h6*h8*h9 + h1*h10*h5*h6*h8*h9 + h10*h3*h5*h6*h8*h9 + 
    h1*h4*h5*h6*h8*h9 + h10*h4*h5*h6*h8*h9 + h3*h4*h5*h6*h8*h9 + 
    h10*h3*h4*h7*h8*h9 + h2*h3*h4*h7*h8*h9 + h10*h3*h5*h7*h8*h9 + 
    h2*h3*h5*h7*h8*h9 + h10*h4*h5*h7*h8*h9 + h2*h4*h5*h7*h8*h9 + 
    h3*h4*h5*h7*h8*h9 + h10*h3*h6*h7*h8*h9 + h10*h4*h6*h7*h8*h9 + 
    h3*h4*h6*h7*h8*h9 + h10*h5*h6*h7*h8*h9 + h3*h5*h6*h7*h8*h9 + 
    h4*h5*h6*h7*h8*h9)^2 - 3*(2*h1 + h10 + 2*h2 + h3 + h4 + h5 + h6 + h7 + 
   h8 + h9)*(2*h1*h10*h2 + h1*h10*h3 + 2*h1*h2*h3 + h10*h2*h3 + h1*h10*h4 + 
   2*h1*h2*h4 + h10*h2*h4 + h10*h3*h4 + 2*h2*h3*h4 + 2*h1*h10*h5 + 
   2*h1*h2*h5 + h10*h2*h5 + h1*h3*h5 + h10*h3*h5 + h2*h3*h5 + h1*h4*h5 + 
   h10*h4*h5 + h2*h4*h5 + h3*h4*h5 + 2*h1*h10*h6 + 2*h1*h2*h6 + h10*h2*h6 + 
   h1*h3*h6 + h10*h3*h6 + h2*h3*h6 + h1*h4*h6 + h10*h4*h6 + h2*h4*h6 + 
   h3*h4*h6 + 2*h1*h5*h6 + h10*h5*h6 + h3*h5*h6 + h4*h5*h6 + h1*h10*h7 + 
   2*h1*h2*h7 + h10*h2*h7 + h1*h3*h7 + h10*h3*h7 + 2*h2*h3*h7 + h1*h4*h7 + 
   h10*h4*h7 + 2*h2*h4*h7 + h3*h4*h7 + h1*h5*h7 + h10*h5*h7 + h2*h5*h7 + 
   h3*h5*h7 + h4*h5*h7 + h1*h6*h7 + h10*h6*h7 + h2*h6*h7 + h3*h6*h7 + 
   h4*h6*h7 + h5*h6*h7 + h1*h10*h8 + 2*h1*h2*h8 + h10*h2*h8 + h10*h3*h8 + 
   2*h2*h3*h8 + h1*h4*h8 + h10*h4*h8 + 2*h2*h4*h8 + h3*h4*h8 + h1*h5*h8 + 
   h10*h5*h8 + h2*h5*h8 + h3*h5*h8 + h4*h5*h8 + h1*h6*h8 + h10*h6*h8 + 
   h2*h6*h8 + h3*h6*h8 + h4*h6*h8 + h5*h6*h8 + h10*h7*h8 + 2*h2*h7*h8 + 
   h3*h7*h8 + h4*h7*h8 + h5*h7*h8 + h6*h7*h8 + 2*h1*h10*h9 + 2*h1*h2*h9 + 
   h1*h3*h9 + h10*h3*h9 + h2*h3*h9 + h1*h4*h9 + h10*h4*h9 + h2*h4*h9 + 
   h3*h4*h9 + 2*h1*h5*h9 + h10*h5*h9 + h2*h5*h9 + h3*h5*h9 + h4*h5*h9 + 
   2*h1*h6*h9 + h10*h6*h9 + h3*h6*h9 + h4*h6*h9 + h5*h6*h9 + h1*h7*h9 + 
   h10*h7*h9 + h2*h7*h9 + h3*h7*h9 + h4*h7*h9 + h5*h7*h9 + h6*h7*h9 + 
   h1*h8*h9 + h10*h8*h9 + h2*h8*h9 + h3*h8*h9 + h4*h8*h9 + h5*h8*h9 + 
   h6*h8*h9 + h7*h8*h9)*(h1*h10*h2*h3*h5 + h1*h10*h2*h4*h5 + 
   h10*h2*h3*h4*h5 + h1*h10*h2*h3*h6 + h1*h10*h2*h4*h6 + h10*h2*h3*h4*h6 + 
   h1*h10*h3*h5*h6 + h1*h10*h4*h5*h6 + h10*h3*h4*h5*h6 + h1*h10*h2*h3*h7 + 
   h1*h10*h2*h4*h7 + h10*h2*h3*h4*h7 + h1*h10*h2*h5*h7 + h1*h10*h3*h5*h7 + 
   h1*h2*h3*h5*h7 + h10*h2*h3*h5*h7 + h1*h10*h4*h5*h7 + h1*h2*h4*h5*h7 + 
   h10*h2*h4*h5*h7 + h10*h3*h4*h5*h7 + h2*h3*h4*h5*h7 + h1*h10*h2*h6*h7 + 
   h1*h10*h3*h6*h7 + h1*h2*h3*h6*h7 + h10*h2*h3*h6*h7 + h1*h10*h4*h6*h7 + 
   h1*h2*h4*h6*h7 + h10*h2*h4*h6*h7 + h10*h3*h4*h6*h7 + h2*h3*h4*h6*h7 + 
   h1*h10*h5*h6*h7 + h1*h3*h5*h6*h7 + h10*h3*h5*h6*h7 + h1*h4*h5*h6*h7 + 
   h10*h4*h5*h6*h7 + h3*h4*h5*h6*h7 + h1*h10*h2*h4*h8 + h10*h2*h3*h4*h8 + 
   h1*h10*h2*h5*h8 + h10*h2*h3*h5*h8 + h1*h10*h4*h5*h8 + h1*h2*h4*h5*h8 + 
   h10*h2*h4*h5*h8 + h10*h3*h4*h5*h8 + h2*h3*h4*h5*h8 + h1*h10*h2*h6*h8 + 
   h10*h2*h3*h6*h8 + h1*h10*h4*h6*h8 + h1*h2*h4*h6*h8 + h10*h2*h4*h6*h8 + 
   h10*h3*h4*h6*h8 + h2*h3*h4*h6*h8 + h1*h10*h5*h6*h8 + h10*h3*h5*h6*h8 + 
   h1*h4*h5*h6*h8 + h10*h4*h5*h6*h8 + h3*h4*h5*h6*h8 + h10*h2*h3*h7*h8 + 
   h10*h2*h4*h7*h8 + h10*h3*h4*h7*h8 + 2*h2*h3*h4*h7*h8 + h10*h2*h5*h7*h8 + 
   h10*h3*h5*h7*h8 + h2*h3*h5*h7*h8 + h10*h4*h5*h7*h8 + h2*h4*h5*h7*h8 + 
   h3*h4*h5*h7*h8 + h10*h2*h6*h7*h8 + h10*h3*h6*h7*h8 + h2*h3*h6*h7*h8 + 
   h10*h4*h6*h7*h8 + h2*h4*h6*h7*h8 + h3*h4*h6*h7*h8 + h10*h5*h6*h7*h8 + 
   h3*h5*h6*h7*h8 + h4*h5*h6*h7*h8 + h1*h10*h3*h5*h9 + h1*h2*h3*h5*h9 + 
   h1*h10*h4*h5*h9 + h1*h2*h4*h5*h9 + h10*h3*h4*h5*h9 + h2*h3*h4*h5*h9 + 
   h1*h10*h3*h6*h9 + h1*h10*h4*h6*h9 + h10*h3*h4*h6*h9 + 2*h1*h10*h5*h6*h9 + 
   h1*h3*h5*h6*h9 + h10*h3*h5*h6*h9 + h1*h4*h5*h6*h9 + h10*h4*h5*h6*h9 + 
   h3*h4*h5*h6*h9 + h1*h10*h3*h7*h9 + h1*h2*h3*h7*h9 + h1*h10*h4*h7*h9 + 
   h1*h2*h4*h7*h9 + h10*h3*h4*h7*h9 + h2*h3*h4*h7*h9 + h1*h10*h5*h7*h9 + 
   h1*h2*h5*h7*h9 + h1*h3*h5*h7*h9 + h10*h3*h5*h7*h9 + h2*h3*h5*h7*h9 + 
   h1*h4*h5*h7*h9 + h10*h4*h5*h7*h9 + h2*h4*h5*h7*h9 + h3*h4*h5*h7*h9 + 
   h1*h10*h6*h7*h9 + h1*h3*h6*h7*h9 + h10*h3*h6*h7*h9 + h1*h4*h6*h7*h9 + 
   h10*h4*h6*h7*h9 + h3*h4*h6*h7*h9 + h1*h5*h6*h7*h9 + h10*h5*h6*h7*h9 + 
   h3*h5*h6*h7*h9 + h4*h5*h6*h7*h9 + h1*h10*h4*h8*h9 + h1*h2*h4*h8*h9 + 
   h10*h3*h4*h8*h9 + h2*h3*h4*h8*h9 + h1*h10*h5*h8*h9 + h1*h2*h5*h8*h9 + 
   h10*h3*h5*h8*h9 + h2*h3*h5*h8*h9 + h1*h4*h5*h8*h9 + h10*h4*h5*h8*h9 + 
   h2*h4*h5*h8*h9 + h3*h4*h5*h8*h9 + h1*h10*h6*h8*h9 + h10*h3*h6*h8*h9 + 
   h1*h4*h6*h8*h9 + h10*h4*h6*h8*h9 + h3*h4*h6*h8*h9 + h1*h5*h6*h8*h9 + 
   h10*h5*h6*h8*h9 + h3*h5*h6*h8*h9 + h4*h5*h6*h8*h9 + h10*h3*h7*h8*h9 + 
   h2*h3*h7*h8*h9 + h10*h4*h7*h8*h9 + h2*h4*h7*h8*h9 + h3*h4*h7*h8*h9 + 
   h10*h5*h7*h8*h9 + h2*h5*h7*h8*h9 + h3*h5*h7*h8*h9 + h4*h5*h7*h8*h9 + 
   h10*h6*h7*h8*h9 + h3*h6*h7*h8*h9 + h4*h6*h7*h8*h9 + h5*h6*h7*h8*h9)*
  (h1*h10*h2*h3*h5*h7 + h1*h10*h2*h4*h5*h7 + h10*h2*h3*h4*h5*h7 + 
    h1*h10*h2*h3*h6*h7 + h1*h10*h2*h4*h6*h7 + h10*h2*h3*h4*h6*h7 + 
    h1*h10*h3*h5*h6*h7 + h1*h10*h4*h5*h6*h7 + h10*h3*h4*h5*h6*h7 + 
    h1*h10*h2*h4*h5*h8 + h10*h2*h3*h4*h5*h8 + h1*h10*h2*h4*h6*h8 + 
    h10*h2*h3*h4*h6*h8 + h1*h10*h4*h5*h6*h8 + h10*h3*h4*h5*h6*h8 + 
    h10*h2*h3*h4*h7*h8 + h10*h2*h3*h5*h7*h8 + h10*h2*h4*h5*h7*h8 + 
    h10*h3*h4*h5*h7*h8 + h2*h3*h4*h5*h7*h8 + h10*h2*h3*h6*h7*h8 + 
    h10*h2*h4*h6*h7*h8 + h10*h3*h4*h6*h7*h8 + h2*h3*h4*h6*h7*h8 + 
    h10*h3*h5*h6*h7*h8 + h10*h4*h5*h6*h7*h8 + h3*h4*h5*h6*h7*h8 + 
    h1*h10*h3*h5*h6*h9 + h1*h10*h4*h5*h6*h9 + h10*h3*h4*h5*h6*h9 + 
    h1*h10*h3*h5*h7*h9 + h1*h2*h3*h5*h7*h9 + h1*h10*h4*h5*h7*h9 + 
    h1*h2*h4*h5*h7*h9 + h10*h3*h4*h5*h7*h9 + h2*h3*h4*h5*h7*h9 + 
    h1*h10*h3*h6*h7*h9 + h1*h10*h4*h6*h7*h9 + h10*h3*h4*h6*h7*h9 + 
    h1*h10*h5*h6*h7*h9 + h1*h3*h5*h6*h7*h9 + h10*h3*h5*h6*h7*h9 + 
    h1*h4*h5*h6*h7*h9 + h10*h4*h5*h6*h7*h9 + h3*h4*h5*h6*h7*h9 + 
    h1*h10*h4*h5*h8*h9 + h1*h2*h4*h5*h8*h9 + h10*h3*h4*h5*h8*h9 + 
    h2*h3*h4*h5*h8*h9 - h1*h2*h3*h6*h8*h9 + h1*h10*h4*h6*h8*h9 + 
    h10*h3*h4*h6*h8*h9 + h1*h10*h5*h6*h8*h9 + h10*h3*h5*h6*h8*h9 + 
    h1*h4*h5*h6*h8*h9 + h10*h4*h5*h6*h8*h9 + h3*h4*h5*h6*h8*h9 + 
    h10*h3*h4*h7*h8*h9 + h2*h3*h4*h7*h8*h9 + h10*h3*h5*h7*h8*h9 + 
    h2*h3*h5*h7*h8*h9 + h10*h4*h5*h7*h8*h9 + h2*h4*h5*h7*h8*h9 + 
    h3*h4*h5*h7*h8*h9 + h10*h3*h6*h7*h8*h9 + h10*h4*h6*h7*h8*h9 + 
    h3*h4*h6*h7*h8*h9 + h10*h5*h6*h7*h8*h9 + h3*h5*h6*h7*h8*h9 + 
    h4*h5*h6*h7*h8*h9)^2 - 
 (2*h1 + h10 + 2*h2 + h3 + h4 + h5 + h6 + h7 + h8 + h9)^3*
  (h1*h10*h2*h3*h5*h7 + h1*h10*h2*h4*h5*h7 + h10*h2*h3*h4*h5*h7 + 
    h1*h10*h2*h3*h6*h7 + h1*h10*h2*h4*h6*h7 + h10*h2*h3*h4*h6*h7 + 
    h1*h10*h3*h5*h6*h7 + h1*h10*h4*h5*h6*h7 + h10*h3*h4*h5*h6*h7 + 
    h1*h10*h2*h4*h5*h8 + h10*h2*h3*h4*h5*h8 + h1*h10*h2*h4*h6*h8 + 
    h10*h2*h3*h4*h6*h8 + h1*h10*h4*h5*h6*h8 + h10*h3*h4*h5*h6*h8 + 
    h10*h2*h3*h4*h7*h8 + h10*h2*h3*h5*h7*h8 + h10*h2*h4*h5*h7*h8 + 
    h10*h3*h4*h5*h7*h8 + h2*h3*h4*h5*h7*h8 + h10*h2*h3*h6*h7*h8 + 
    h10*h2*h4*h6*h7*h8 + h10*h3*h4*h6*h7*h8 + h2*h3*h4*h6*h7*h8 + 
    h10*h3*h5*h6*h7*h8 + h10*h4*h5*h6*h7*h8 + h3*h4*h5*h6*h7*h8 + 
    h1*h10*h3*h5*h6*h9 + h1*h10*h4*h5*h6*h9 + h10*h3*h4*h5*h6*h9 + 
    h1*h10*h3*h5*h7*h9 + h1*h2*h3*h5*h7*h9 + h1*h10*h4*h5*h7*h9 + 
    h1*h2*h4*h5*h7*h9 + h10*h3*h4*h5*h7*h9 + h2*h3*h4*h5*h7*h9 + 
    h1*h10*h3*h6*h7*h9 + h1*h10*h4*h6*h7*h9 + h10*h3*h4*h6*h7*h9 + 
    h1*h10*h5*h6*h7*h9 + h1*h3*h5*h6*h7*h9 + h10*h3*h5*h6*h7*h9 + 
    h1*h4*h5*h6*h7*h9 + h10*h4*h5*h6*h7*h9 + h3*h4*h5*h6*h7*h9 + 
    h1*h10*h4*h5*h8*h9 + h1*h2*h4*h5*h8*h9 + h10*h3*h4*h5*h8*h9 + 
    h2*h3*h4*h5*h8*h9 - h1*h2*h3*h6*h8*h9 + h1*h10*h4*h6*h8*h9 + 
    h10*h3*h4*h6*h8*h9 + h1*h10*h5*h6*h8*h9 + h10*h3*h5*h6*h8*h9 + 
    h1*h4*h5*h6*h8*h9 + h10*h4*h5*h6*h8*h9 + h3*h4*h5*h6*h8*h9 + 
    h10*h3*h4*h7*h8*h9 + h2*h3*h4*h7*h8*h9 + h10*h3*h5*h7*h8*h9 + 
    h2*h3*h5*h7*h8*h9 + h10*h4*h5*h7*h8*h9 + h2*h4*h5*h7*h8*h9 + 
    h3*h4*h5*h7*h8*h9 + h10*h3*h6*h7*h8*h9 + h10*h4*h6*h7*h8*h9 + 
    h3*h4*h6*h7*h8*h9 + h10*h5*h6*h7*h8*h9 + h3*h5*h6*h7*h8*h9 + 
    h4*h5*h6*h7*h8*h9)^3 - (2*h1 + h10 + 2*h2 + h3 + h4 + h5 + h6 + h7 + h8 + 
   h9)*(2*h1*h10 + 4*h1*h2 + h10*h2 + h1*h3 + h10*h3 + 2*h2*h3 + h1*h4 + 
   h10*h4 + 2*h2*h4 + h3*h4 + 2*h1*h5 + h10*h5 + h2*h5 + h3*h5 + h4*h5 + 
   2*h1*h6 + h10*h6 + h2*h6 + h3*h6 + h4*h6 + h5*h6 + h1*h7 + h10*h7 + 
   2*h2*h7 + h3*h7 + h4*h7 + h5*h7 + h6*h7 + h1*h8 + h10*h8 + 2*h2*h8 + 
   h3*h8 + h4*h8 + h5*h8 + h6*h8 + h7*h8 + 2*h1*h9 + h10*h9 + h2*h9 + h3*h9 + 
   h4*h9 + h5*h9 + h6*h9 + h7*h9 + h8*h9)*(2*h1*h10*h2 + h1*h10*h3 + 
   2*h1*h2*h3 + h10*h2*h3 + h1*h10*h4 + 2*h1*h2*h4 + h10*h2*h4 + h10*h3*h4 + 
   2*h2*h3*h4 + 2*h1*h10*h5 + 2*h1*h2*h5 + h10*h2*h5 + h1*h3*h5 + h10*h3*h5 + 
   h2*h3*h5 + h1*h4*h5 + h10*h4*h5 + h2*h4*h5 + h3*h4*h5 + 2*h1*h10*h6 + 
   2*h1*h2*h6 + h10*h2*h6 + h1*h3*h6 + h10*h3*h6 + h2*h3*h6 + h1*h4*h6 + 
   h10*h4*h6 + h2*h4*h6 + h3*h4*h6 + 2*h1*h5*h6 + h10*h5*h6 + h3*h5*h6 + 
   h4*h5*h6 + h1*h10*h7 + 2*h1*h2*h7 + h10*h2*h7 + h1*h3*h7 + h10*h3*h7 + 
   2*h2*h3*h7 + h1*h4*h7 + h10*h4*h7 + 2*h2*h4*h7 + h3*h4*h7 + h1*h5*h7 + 
   h10*h5*h7 + h2*h5*h7 + h3*h5*h7 + h4*h5*h7 + h1*h6*h7 + h10*h6*h7 + 
   h2*h6*h7 + h3*h6*h7 + h4*h6*h7 + h5*h6*h7 + h1*h10*h8 + 2*h1*h2*h8 + 
   h10*h2*h8 + h10*h3*h8 + 2*h2*h3*h8 + h1*h4*h8 + h10*h4*h8 + 2*h2*h4*h8 + 
   h3*h4*h8 + h1*h5*h8 + h10*h5*h8 + h2*h5*h8 + h3*h5*h8 + h4*h5*h8 + 
   h1*h6*h8 + h10*h6*h8 + h2*h6*h8 + h3*h6*h8 + h4*h6*h8 + h5*h6*h8 + 
   h10*h7*h8 + 2*h2*h7*h8 + h3*h7*h8 + h4*h7*h8 + h5*h7*h8 + h6*h7*h8 + 
   2*h1*h10*h9 + 2*h1*h2*h9 + h1*h3*h9 + h10*h3*h9 + h2*h3*h9 + h1*h4*h9 + 
   h10*h4*h9 + h2*h4*h9 + h3*h4*h9 + 2*h1*h5*h9 + h10*h5*h9 + h2*h5*h9 + 
   h3*h5*h9 + h4*h5*h9 + 2*h1*h6*h9 + h10*h6*h9 + h3*h6*h9 + h4*h6*h9 + 
   h5*h6*h9 + h1*h7*h9 + h10*h7*h9 + h2*h7*h9 + h3*h7*h9 + h4*h7*h9 + 
   h5*h7*h9 + h6*h7*h9 + h1*h8*h9 + h10*h8*h9 + h2*h8*h9 + h3*h8*h9 + 
   h4*h8*h9 + h5*h8*h9 + h6*h8*h9 + h7*h8*h9)*
  (h1*h10*h2*h3 + h1*h10*h2*h4 + h10*h2*h3*h4 + 2*h1*h10*h2*h5 + 
    h1*h10*h3*h5 + h1*h2*h3*h5 + h10*h2*h3*h5 + h1*h10*h4*h5 + h1*h2*h4*h5 + 
    h10*h2*h4*h5 + h10*h3*h4*h5 + h2*h3*h4*h5 + 2*h1*h10*h2*h6 + 
    h1*h10*h3*h6 + h1*h2*h3*h6 + h10*h2*h3*h6 + h1*h10*h4*h6 + h1*h2*h4*h6 + 
    h10*h2*h4*h6 + h10*h3*h4*h6 + h2*h3*h4*h6 + 2*h1*h10*h5*h6 + 
    h1*h3*h5*h6 + h10*h3*h5*h6 + h1*h4*h5*h6 + h10*h4*h5*h6 + h3*h4*h5*h6 + 
    h1*h10*h2*h7 + h1*h10*h3*h7 + 2*h1*h2*h3*h7 + h10*h2*h3*h7 + 
    h1*h10*h4*h7 + 2*h1*h2*h4*h7 + h10*h2*h4*h7 + h10*h3*h4*h7 + 
    2*h2*h3*h4*h7 + h1*h10*h5*h7 + h1*h2*h5*h7 + h10*h2*h5*h7 + h1*h3*h5*h7 + 
    h10*h3*h5*h7 + h2*h3*h5*h7 + h1*h4*h5*h7 + h10*h4*h5*h7 + h2*h4*h5*h7 + 
    h3*h4*h5*h7 + h1*h10*h6*h7 + h1*h2*h6*h7 + h10*h2*h6*h7 + h1*h3*h6*h7 + 
    h10*h3*h6*h7 + h2*h3*h6*h7 + h1*h4*h6*h7 + h10*h4*h6*h7 + h2*h4*h6*h7 + 
    h3*h4*h6*h7 + h1*h5*h6*h7 + h10*h5*h6*h7 + h3*h5*h6*h7 + h4*h5*h6*h7 + 
    h1*h10*h2*h8 + h10*h2*h3*h8 + h1*h10*h4*h8 + 2*h1*h2*h4*h8 + 
    h10*h2*h4*h8 + h10*h3*h4*h8 + 2*h2*h3*h4*h8 + h1*h10*h5*h8 + 
    h1*h2*h5*h8 + h10*h2*h5*h8 + h10*h3*h5*h8 + h2*h3*h5*h8 + h1*h4*h5*h8 + 
    h10*h4*h5*h8 + h2*h4*h5*h8 + h3*h4*h5*h8 + h1*h10*h6*h8 + h1*h2*h6*h8 + 
    h10*h2*h6*h8 + h10*h3*h6*h8 + h2*h3*h6*h8 + h1*h4*h6*h8 + h10*h4*h6*h8 + 
    h2*h4*h6*h8 + h3*h4*h6*h8 + h1*h5*h6*h8 + h10*h5*h6*h8 + h3*h5*h6*h8 + 
    h4*h5*h6*h8 + h10*h2*h7*h8 + h10*h3*h7*h8 + 2*h2*h3*h7*h8 + 
    h10*h4*h7*h8 + 2*h2*h4*h7*h8 + h3*h4*h7*h8 + h10*h5*h7*h8 + h2*h5*h7*h8 + 
    h3*h5*h7*h8 + h4*h5*h7*h8 + h10*h6*h7*h8 + h2*h6*h7*h8 + h3*h6*h7*h8 + 
    h4*h6*h7*h8 + h5*h6*h7*h8 + h1*h10*h3*h9 + h1*h2*h3*h9 + h1*h10*h4*h9 + 
    h1*h2*h4*h9 + h10*h3*h4*h9 + h2*h3*h4*h9 + 2*h1*h10*h5*h9 + 
    2*h1*h2*h5*h9 + h1*h3*h5*h9 + h10*h3*h5*h9 + h2*h3*h5*h9 + h1*h4*h5*h9 + 
    h10*h4*h5*h9 + h2*h4*h5*h9 + h3*h4*h5*h9 + 2*h1*h10*h6*h9 + h1*h3*h6*h9 + 
    h10*h3*h6*h9 + h1*h4*h6*h9 + h10*h4*h6*h9 + h3*h4*h6*h9 + 2*h1*h5*h6*h9 + 
    h10*h5*h6*h9 + h3*h5*h6*h9 + h4*h5*h6*h9 + h1*h10*h7*h9 + h1*h2*h7*h9 + 
    h1*h3*h7*h9 + h10*h3*h7*h9 + h2*h3*h7*h9 + h1*h4*h7*h9 + h10*h4*h7*h9 + 
    h2*h4*h7*h9 + h3*h4*h7*h9 + h1*h5*h7*h9 + h10*h5*h7*h9 + h2*h5*h7*h9 + 
    h3*h5*h7*h9 + h4*h5*h7*h9 + h1*h6*h7*h9 + h10*h6*h7*h9 + h3*h6*h7*h9 + 
    h4*h6*h7*h9 + h5*h6*h7*h9 + h1*h10*h8*h9 + h1*h2*h8*h9 + h10*h3*h8*h9 + 
    h2*h3*h8*h9 + h1*h4*h8*h9 + h10*h4*h8*h9 + h2*h4*h8*h9 + h3*h4*h8*h9 + 
    h1*h5*h8*h9 + h10*h5*h8*h9 + h2*h5*h8*h9 + h3*h5*h8*h9 + h4*h5*h8*h9 + 
    h1*h6*h8*h9 + h10*h6*h8*h9 + h3*h6*h8*h9 + h4*h6*h8*h9 + h5*h6*h8*h9 + 
    h10*h7*h8*h9 + h2*h7*h8*h9 + h3*h7*h8*h9 + h4*h7*h8*h9 + h5*h7*h8*h9 + 
    h6*h7*h8*h9)^2*(h10*h2*h3*h4*h5*h7*h8 + h10*h2*h3*h4*h6*h7*h8 + 
   h10*h3*h4*h5*h6*h7*h8 + h1*h10*h3*h5*h6*h7*h9 + h1*h10*h4*h5*h6*h7*h9 + 
   h10*h3*h4*h5*h6*h7*h9 + h1*h10*h3*h5*h6*h8*h9 + h1*h10*h4*h5*h6*h8*h9 + 
   h10*h3*h4*h5*h6*h8*h9 + h10*h3*h4*h5*h7*h8*h9 + h2*h3*h4*h5*h7*h8*h9 + 
   h10*h3*h4*h6*h7*h8*h9 + h2*h3*h4*h6*h7*h8*h9 + h10*h3*h5*h6*h7*h8*h9 + 
   h10*h4*h5*h6*h7*h8*h9 + h3*h4*h5*h6*h7*h8*h9) + 
 (2*h1*h10*h2 + h1*h10*h3 + 2*h1*h2*h3 + h10*h2*h3 + h1*h10*h4 + 2*h1*h2*h4 + 
    h10*h2*h4 + h10*h3*h4 + 2*h2*h3*h4 + 2*h1*h10*h5 + 2*h1*h2*h5 + 
    h10*h2*h5 + h1*h3*h5 + h10*h3*h5 + h2*h3*h5 + h1*h4*h5 + h10*h4*h5 + 
    h2*h4*h5 + h3*h4*h5 + 2*h1*h10*h6 + 2*h1*h2*h6 + h10*h2*h6 + h1*h3*h6 + 
    h10*h3*h6 + h2*h3*h6 + h1*h4*h6 + h10*h4*h6 + h2*h4*h6 + h3*h4*h6 + 
    2*h1*h5*h6 + h10*h5*h6 + h3*h5*h6 + h4*h5*h6 + h1*h10*h7 + 2*h1*h2*h7 + 
    h10*h2*h7 + h1*h3*h7 + h10*h3*h7 + 2*h2*h3*h7 + h1*h4*h7 + h10*h4*h7 + 
    2*h2*h4*h7 + h3*h4*h7 + h1*h5*h7 + h10*h5*h7 + h2*h5*h7 + h3*h5*h7 + 
    h4*h5*h7 + h1*h6*h7 + h10*h6*h7 + h2*h6*h7 + h3*h6*h7 + h4*h6*h7 + 
    h5*h6*h7 + h1*h10*h8 + 2*h1*h2*h8 + h10*h2*h8 + h10*h3*h8 + 2*h2*h3*h8 + 
    h1*h4*h8 + h10*h4*h8 + 2*h2*h4*h8 + h3*h4*h8 + h1*h5*h8 + h10*h5*h8 + 
    h2*h5*h8 + h3*h5*h8 + h4*h5*h8 + h1*h6*h8 + h10*h6*h8 + h2*h6*h8 + 
    h3*h6*h8 + h4*h6*h8 + h5*h6*h8 + h10*h7*h8 + 2*h2*h7*h8 + h3*h7*h8 + 
    h4*h7*h8 + h5*h7*h8 + h6*h7*h8 + 2*h1*h10*h9 + 2*h1*h2*h9 + h1*h3*h9 + 
    h10*h3*h9 + h2*h3*h9 + h1*h4*h9 + h10*h4*h9 + h2*h4*h9 + h3*h4*h9 + 
    2*h1*h5*h9 + h10*h5*h9 + h2*h5*h9 + h3*h5*h9 + h4*h5*h9 + 2*h1*h6*h9 + 
    h10*h6*h9 + h3*h6*h9 + h4*h6*h9 + h5*h6*h9 + h1*h7*h9 + h10*h7*h9 + 
    h2*h7*h9 + h3*h7*h9 + h4*h7*h9 + h5*h7*h9 + h6*h7*h9 + h1*h8*h9 + 
    h10*h8*h9 + h2*h8*h9 + h3*h8*h9 + h4*h8*h9 + h5*h8*h9 + h6*h8*h9 + 
    h7*h8*h9)^2*(h1*h10*h2*h3 + h1*h10*h2*h4 + h10*h2*h3*h4 + 
    2*h1*h10*h2*h5 + h1*h10*h3*h5 + h1*h2*h3*h5 + h10*h2*h3*h5 + 
    h1*h10*h4*h5 + h1*h2*h4*h5 + h10*h2*h4*h5 + h10*h3*h4*h5 + h2*h3*h4*h5 + 
    2*h1*h10*h2*h6 + h1*h10*h3*h6 + h1*h2*h3*h6 + h10*h2*h3*h6 + 
    h1*h10*h4*h6 + h1*h2*h4*h6 + h10*h2*h4*h6 + h10*h3*h4*h6 + h2*h3*h4*h6 + 
    2*h1*h10*h5*h6 + h1*h3*h5*h6 + h10*h3*h5*h6 + h1*h4*h5*h6 + 
    h10*h4*h5*h6 + h3*h4*h5*h6 + h1*h10*h2*h7 + h1*h10*h3*h7 + 
    2*h1*h2*h3*h7 + h10*h2*h3*h7 + h1*h10*h4*h7 + 2*h1*h2*h4*h7 + 
    h10*h2*h4*h7 + h10*h3*h4*h7 + 2*h2*h3*h4*h7 + h1*h10*h5*h7 + 
    h1*h2*h5*h7 + h10*h2*h5*h7 + h1*h3*h5*h7 + h10*h3*h5*h7 + h2*h3*h5*h7 + 
    h1*h4*h5*h7 + h10*h4*h5*h7 + h2*h4*h5*h7 + h3*h4*h5*h7 + h1*h10*h6*h7 + 
    h1*h2*h6*h7 + h10*h2*h6*h7 + h1*h3*h6*h7 + h10*h3*h6*h7 + h2*h3*h6*h7 + 
    h1*h4*h6*h7 + h10*h4*h6*h7 + h2*h4*h6*h7 + h3*h4*h6*h7 + h1*h5*h6*h7 + 
    h10*h5*h6*h7 + h3*h5*h6*h7 + h4*h5*h6*h7 + h1*h10*h2*h8 + h10*h2*h3*h8 + 
    h1*h10*h4*h8 + 2*h1*h2*h4*h8 + h10*h2*h4*h8 + h10*h3*h4*h8 + 
    2*h2*h3*h4*h8 + h1*h10*h5*h8 + h1*h2*h5*h8 + h10*h2*h5*h8 + 
    h10*h3*h5*h8 + h2*h3*h5*h8 + h1*h4*h5*h8 + h10*h4*h5*h8 + h2*h4*h5*h8 + 
    h3*h4*h5*h8 + h1*h10*h6*h8 + h1*h2*h6*h8 + h10*h2*h6*h8 + h10*h3*h6*h8 + 
    h2*h3*h6*h8 + h1*h4*h6*h8 + h10*h4*h6*h8 + h2*h4*h6*h8 + h3*h4*h6*h8 + 
    h1*h5*h6*h8 + h10*h5*h6*h8 + h3*h5*h6*h8 + h4*h5*h6*h8 + h10*h2*h7*h8 + 
    h10*h3*h7*h8 + 2*h2*h3*h7*h8 + h10*h4*h7*h8 + 2*h2*h4*h7*h8 + 
    h3*h4*h7*h8 + h10*h5*h7*h8 + h2*h5*h7*h8 + h3*h5*h7*h8 + h4*h5*h7*h8 + 
    h10*h6*h7*h8 + h2*h6*h7*h8 + h3*h6*h7*h8 + h4*h6*h7*h8 + h5*h6*h7*h8 + 
    h1*h10*h3*h9 + h1*h2*h3*h9 + h1*h10*h4*h9 + h1*h2*h4*h9 + h10*h3*h4*h9 + 
    h2*h3*h4*h9 + 2*h1*h10*h5*h9 + 2*h1*h2*h5*h9 + h1*h3*h5*h9 + 
    h10*h3*h5*h9 + h2*h3*h5*h9 + h1*h4*h5*h9 + h10*h4*h5*h9 + h2*h4*h5*h9 + 
    h3*h4*h5*h9 + 2*h1*h10*h6*h9 + h1*h3*h6*h9 + h10*h3*h6*h9 + h1*h4*h6*h9 + 
    h10*h4*h6*h9 + h3*h4*h6*h9 + 2*h1*h5*h6*h9 + h10*h5*h6*h9 + h3*h5*h6*h9 + 
    h4*h5*h6*h9 + h1*h10*h7*h9 + h1*h2*h7*h9 + h1*h3*h7*h9 + h10*h3*h7*h9 + 
    h2*h3*h7*h9 + h1*h4*h7*h9 + h10*h4*h7*h9 + h2*h4*h7*h9 + h3*h4*h7*h9 + 
    h1*h5*h7*h9 + h10*h5*h7*h9 + h2*h5*h7*h9 + h3*h5*h7*h9 + h4*h5*h7*h9 + 
    h1*h6*h7*h9 + h10*h6*h7*h9 + h3*h6*h7*h9 + h4*h6*h7*h9 + h5*h6*h7*h9 + 
    h1*h10*h8*h9 + h1*h2*h8*h9 + h10*h3*h8*h9 + h2*h3*h8*h9 + h1*h4*h8*h9 + 
    h10*h4*h8*h9 + h2*h4*h8*h9 + h3*h4*h8*h9 + h1*h5*h8*h9 + h10*h5*h8*h9 + 
    h2*h5*h8*h9 + h3*h5*h8*h9 + h4*h5*h8*h9 + h1*h6*h8*h9 + h10*h6*h8*h9 + 
    h3*h6*h8*h9 + h4*h6*h8*h9 + h5*h6*h8*h9 + h10*h7*h8*h9 + h2*h7*h8*h9 + 
    h3*h7*h8*h9 + h4*h7*h8*h9 + h5*h7*h8*h9 + h6*h7*h8*h9)^2*
  (h10*h2*h3*h4*h5*h7*h8 + h10*h2*h3*h4*h6*h7*h8 + h10*h3*h4*h5*h6*h7*h8 + 
   h1*h10*h3*h5*h6*h7*h9 + h1*h10*h4*h5*h6*h7*h9 + h10*h3*h4*h5*h6*h7*h9 + 
   h1*h10*h3*h5*h6*h8*h9 + h1*h10*h4*h5*h6*h8*h9 + h10*h3*h4*h5*h6*h8*h9 + 
   h10*h3*h4*h5*h7*h8*h9 + h2*h3*h4*h5*h7*h8*h9 + h10*h3*h4*h6*h7*h8*h9 + 
   h2*h3*h4*h6*h7*h8*h9 + h10*h3*h5*h6*h7*h8*h9 + h10*h4*h5*h6*h7*h8*h9 + 
   h3*h4*h5*h6*h7*h8*h9) + 
 (2*h1 + h10 + 2*h2 + h3 + h4 + h5 + h6 + h7 + h8 + h9)^2*
  (h1*h10*h2*h3 + h1*h10*h2*h4 + h10*h2*h3*h4 + 2*h1*h10*h2*h5 + 
    h1*h10*h3*h5 + h1*h2*h3*h5 + h10*h2*h3*h5 + h1*h10*h4*h5 + h1*h2*h4*h5 + 
    h10*h2*h4*h5 + h10*h3*h4*h5 + h2*h3*h4*h5 + 2*h1*h10*h2*h6 + 
    h1*h10*h3*h6 + h1*h2*h3*h6 + h10*h2*h3*h6 + h1*h10*h4*h6 + h1*h2*h4*h6 + 
    h10*h2*h4*h6 + h10*h3*h4*h6 + h2*h3*h4*h6 + 2*h1*h10*h5*h6 + 
    h1*h3*h5*h6 + h10*h3*h5*h6 + h1*h4*h5*h6 + h10*h4*h5*h6 + h3*h4*h5*h6 + 
    h1*h10*h2*h7 + h1*h10*h3*h7 + 2*h1*h2*h3*h7 + h10*h2*h3*h7 + 
    h1*h10*h4*h7 + 2*h1*h2*h4*h7 + h10*h2*h4*h7 + h10*h3*h4*h7 + 
    2*h2*h3*h4*h7 + h1*h10*h5*h7 + h1*h2*h5*h7 + h10*h2*h5*h7 + h1*h3*h5*h7 + 
    h10*h3*h5*h7 + h2*h3*h5*h7 + h1*h4*h5*h7 + h10*h4*h5*h7 + h2*h4*h5*h7 + 
    h3*h4*h5*h7 + h1*h10*h6*h7 + h1*h2*h6*h7 + h10*h2*h6*h7 + h1*h3*h6*h7 + 
    h10*h3*h6*h7 + h2*h3*h6*h7 + h1*h4*h6*h7 + h10*h4*h6*h7 + h2*h4*h6*h7 + 
    h3*h4*h6*h7 + h1*h5*h6*h7 + h10*h5*h6*h7 + h3*h5*h6*h7 + h4*h5*h6*h7 + 
    h1*h10*h2*h8 + h10*h2*h3*h8 + h1*h10*h4*h8 + 2*h1*h2*h4*h8 + 
    h10*h2*h4*h8 + h10*h3*h4*h8 + 2*h2*h3*h4*h8 + h1*h10*h5*h8 + 
    h1*h2*h5*h8 + h10*h2*h5*h8 + h10*h3*h5*h8 + h2*h3*h5*h8 + h1*h4*h5*h8 + 
    h10*h4*h5*h8 + h2*h4*h5*h8 + h3*h4*h5*h8 + h1*h10*h6*h8 + h1*h2*h6*h8 + 
    h10*h2*h6*h8 + h10*h3*h6*h8 + h2*h3*h6*h8 + h1*h4*h6*h8 + h10*h4*h6*h8 + 
    h2*h4*h6*h8 + h3*h4*h6*h8 + h1*h5*h6*h8 + h10*h5*h6*h8 + h3*h5*h6*h8 + 
    h4*h5*h6*h8 + h10*h2*h7*h8 + h10*h3*h7*h8 + 2*h2*h3*h7*h8 + 
    h10*h4*h7*h8 + 2*h2*h4*h7*h8 + h3*h4*h7*h8 + h10*h5*h7*h8 + h2*h5*h7*h8 + 
    h3*h5*h7*h8 + h4*h5*h7*h8 + h10*h6*h7*h8 + h2*h6*h7*h8 + h3*h6*h7*h8 + 
    h4*h6*h7*h8 + h5*h6*h7*h8 + h1*h10*h3*h9 + h1*h2*h3*h9 + h1*h10*h4*h9 + 
    h1*h2*h4*h9 + h10*h3*h4*h9 + h2*h3*h4*h9 + 2*h1*h10*h5*h9 + 
    2*h1*h2*h5*h9 + h1*h3*h5*h9 + h10*h3*h5*h9 + h2*h3*h5*h9 + h1*h4*h5*h9 + 
    h10*h4*h5*h9 + h2*h4*h5*h9 + h3*h4*h5*h9 + 2*h1*h10*h6*h9 + h1*h3*h6*h9 + 
    h10*h3*h6*h9 + h1*h4*h6*h9 + h10*h4*h6*h9 + h3*h4*h6*h9 + 2*h1*h5*h6*h9 + 
    h10*h5*h6*h9 + h3*h5*h6*h9 + h4*h5*h6*h9 + h1*h10*h7*h9 + h1*h2*h7*h9 + 
    h1*h3*h7*h9 + h10*h3*h7*h9 + h2*h3*h7*h9 + h1*h4*h7*h9 + h10*h4*h7*h9 + 
    h2*h4*h7*h9 + h3*h4*h7*h9 + h1*h5*h7*h9 + h10*h5*h7*h9 + h2*h5*h7*h9 + 
    h3*h5*h7*h9 + h4*h5*h7*h9 + h1*h6*h7*h9 + h10*h6*h7*h9 + h3*h6*h7*h9 + 
    h4*h6*h7*h9 + h5*h6*h7*h9 + h1*h10*h8*h9 + h1*h2*h8*h9 + h10*h3*h8*h9 + 
    h2*h3*h8*h9 + h1*h4*h8*h9 + h10*h4*h8*h9 + h2*h4*h8*h9 + h3*h4*h8*h9 + 
    h1*h5*h8*h9 + h10*h5*h8*h9 + h2*h5*h8*h9 + h3*h5*h8*h9 + h4*h5*h8*h9 + 
    h1*h6*h8*h9 + h10*h6*h8*h9 + h3*h6*h8*h9 + h4*h6*h8*h9 + h5*h6*h8*h9 + 
    h10*h7*h8*h9 + h2*h7*h8*h9 + h3*h7*h8*h9 + h4*h7*h8*h9 + h5*h7*h8*h9 + 
    h6*h7*h8*h9)^3*(h10*h2*h3*h4*h5*h7*h8 + h10*h2*h3*h4*h6*h7*h8 + 
   h10*h3*h4*h5*h6*h7*h8 + h1*h10*h3*h5*h6*h7*h9 + h1*h10*h4*h5*h6*h7*h9 + 
   h10*h3*h4*h5*h6*h7*h9 + h1*h10*h3*h5*h6*h8*h9 + h1*h10*h4*h5*h6*h8*h9 + 
   h10*h3*h4*h5*h6*h8*h9 + h10*h3*h4*h5*h7*h8*h9 + h2*h3*h4*h5*h7*h8*h9 + 
   h10*h3*h4*h6*h7*h8*h9 + h2*h3*h4*h6*h7*h8*h9 + h10*h3*h5*h6*h7*h8*h9 + 
   h10*h4*h5*h6*h7*h8*h9 + h3*h4*h5*h6*h7*h8*h9) + 
 (2*h1 + h10 + 2*h2 + h3 + h4 + h5 + h6 + h7 + h8 + h9)*
  (2*h1*h10 + 4*h1*h2 + h10*h2 + h1*h3 + h10*h3 + 2*h2*h3 + h1*h4 + h10*h4 + 
    2*h2*h4 + h3*h4 + 2*h1*h5 + h10*h5 + h2*h5 + h3*h5 + h4*h5 + 2*h1*h6 + 
    h10*h6 + h2*h6 + h3*h6 + h4*h6 + h5*h6 + h1*h7 + h10*h7 + 2*h2*h7 + 
    h3*h7 + h4*h7 + h5*h7 + h6*h7 + h1*h8 + h10*h8 + 2*h2*h8 + h3*h8 + 
    h4*h8 + h5*h8 + h6*h8 + h7*h8 + 2*h1*h9 + h10*h9 + h2*h9 + h3*h9 + 
    h4*h9 + h5*h9 + h6*h9 + h7*h9 + h8*h9)^2*(h1*h10*h2*h3 + h1*h10*h2*h4 + 
   h10*h2*h3*h4 + 2*h1*h10*h2*h5 + h1*h10*h3*h5 + h1*h2*h3*h5 + 
   h10*h2*h3*h5 + h1*h10*h4*h5 + h1*h2*h4*h5 + h10*h2*h4*h5 + h10*h3*h4*h5 + 
   h2*h3*h4*h5 + 2*h1*h10*h2*h6 + h1*h10*h3*h6 + h1*h2*h3*h6 + h10*h2*h3*h6 + 
   h1*h10*h4*h6 + h1*h2*h4*h6 + h10*h2*h4*h6 + h10*h3*h4*h6 + h2*h3*h4*h6 + 
   2*h1*h10*h5*h6 + h1*h3*h5*h6 + h10*h3*h5*h6 + h1*h4*h5*h6 + h10*h4*h5*h6 + 
   h3*h4*h5*h6 + h1*h10*h2*h7 + h1*h10*h3*h7 + 2*h1*h2*h3*h7 + h10*h2*h3*h7 + 
   h1*h10*h4*h7 + 2*h1*h2*h4*h7 + h10*h2*h4*h7 + h10*h3*h4*h7 + 
   2*h2*h3*h4*h7 + h1*h10*h5*h7 + h1*h2*h5*h7 + h10*h2*h5*h7 + h1*h3*h5*h7 + 
   h10*h3*h5*h7 + h2*h3*h5*h7 + h1*h4*h5*h7 + h10*h4*h5*h7 + h2*h4*h5*h7 + 
   h3*h4*h5*h7 + h1*h10*h6*h7 + h1*h2*h6*h7 + h10*h2*h6*h7 + h1*h3*h6*h7 + 
   h10*h3*h6*h7 + h2*h3*h6*h7 + h1*h4*h6*h7 + h10*h4*h6*h7 + h2*h4*h6*h7 + 
   h3*h4*h6*h7 + h1*h5*h6*h7 + h10*h5*h6*h7 + h3*h5*h6*h7 + h4*h5*h6*h7 + 
   h1*h10*h2*h8 + h10*h2*h3*h8 + h1*h10*h4*h8 + 2*h1*h2*h4*h8 + 
   h10*h2*h4*h8 + h10*h3*h4*h8 + 2*h2*h3*h4*h8 + h1*h10*h5*h8 + h1*h2*h5*h8 + 
   h10*h2*h5*h8 + h10*h3*h5*h8 + h2*h3*h5*h8 + h1*h4*h5*h8 + h10*h4*h5*h8 + 
   h2*h4*h5*h8 + h3*h4*h5*h8 + h1*h10*h6*h8 + h1*h2*h6*h8 + h10*h2*h6*h8 + 
   h10*h3*h6*h8 + h2*h3*h6*h8 + h1*h4*h6*h8 + h10*h4*h6*h8 + h2*h4*h6*h8 + 
   h3*h4*h6*h8 + h1*h5*h6*h8 + h10*h5*h6*h8 + h3*h5*h6*h8 + h4*h5*h6*h8 + 
   h10*h2*h7*h8 + h10*h3*h7*h8 + 2*h2*h3*h7*h8 + h10*h4*h7*h8 + 
   2*h2*h4*h7*h8 + h3*h4*h7*h8 + h10*h5*h7*h8 + h2*h5*h7*h8 + h3*h5*h7*h8 + 
   h4*h5*h7*h8 + h10*h6*h7*h8 + h2*h6*h7*h8 + h3*h6*h7*h8 + h4*h6*h7*h8 + 
   h5*h6*h7*h8 + h1*h10*h3*h9 + h1*h2*h3*h9 + h1*h10*h4*h9 + h1*h2*h4*h9 + 
   h10*h3*h4*h9 + h2*h3*h4*h9 + 2*h1*h10*h5*h9 + 2*h1*h2*h5*h9 + 
   h1*h3*h5*h9 + h10*h3*h5*h9 + h2*h3*h5*h9 + h1*h4*h5*h9 + h10*h4*h5*h9 + 
   h2*h4*h5*h9 + h3*h4*h5*h9 + 2*h1*h10*h6*h9 + h1*h3*h6*h9 + h10*h3*h6*h9 + 
   h1*h4*h6*h9 + h10*h4*h6*h9 + h3*h4*h6*h9 + 2*h1*h5*h6*h9 + h10*h5*h6*h9 + 
   h3*h5*h6*h9 + h4*h5*h6*h9 + h1*h10*h7*h9 + h1*h2*h7*h9 + h1*h3*h7*h9 + 
   h10*h3*h7*h9 + h2*h3*h7*h9 + h1*h4*h7*h9 + h10*h4*h7*h9 + h2*h4*h7*h9 + 
   h3*h4*h7*h9 + h1*h5*h7*h9 + h10*h5*h7*h9 + h2*h5*h7*h9 + h3*h5*h7*h9 + 
   h4*h5*h7*h9 + h1*h6*h7*h9 + h10*h6*h7*h9 + h3*h6*h7*h9 + h4*h6*h7*h9 + 
   h5*h6*h7*h9 + h1*h10*h8*h9 + h1*h2*h8*h9 + h10*h3*h8*h9 + h2*h3*h8*h9 + 
   h1*h4*h8*h9 + h10*h4*h8*h9 + h2*h4*h8*h9 + h3*h4*h8*h9 + h1*h5*h8*h9 + 
   h10*h5*h8*h9 + h2*h5*h8*h9 + h3*h5*h8*h9 + h4*h5*h8*h9 + h1*h6*h8*h9 + 
   h10*h6*h8*h9 + h3*h6*h8*h9 + h4*h6*h8*h9 + h5*h6*h8*h9 + h10*h7*h8*h9 + 
   h2*h7*h8*h9 + h3*h7*h8*h9 + h4*h7*h8*h9 + h5*h7*h8*h9 + h6*h7*h8*h9)*
  (h1*h10*h2*h3*h5 + h1*h10*h2*h4*h5 + h10*h2*h3*h4*h5 + h1*h10*h2*h3*h6 + 
   h1*h10*h2*h4*h6 + h10*h2*h3*h4*h6 + h1*h10*h3*h5*h6 + h1*h10*h4*h5*h6 + 
   h10*h3*h4*h5*h6 + h1*h10*h2*h3*h7 + h1*h10*h2*h4*h7 + h10*h2*h3*h4*h7 + 
   h1*h10*h2*h5*h7 + h1*h10*h3*h5*h7 + h1*h2*h3*h5*h7 + h10*h2*h3*h5*h7 + 
   h1*h10*h4*h5*h7 + h1*h2*h4*h5*h7 + h10*h2*h4*h5*h7 + h10*h3*h4*h5*h7 + 
   h2*h3*h4*h5*h7 + h1*h10*h2*h6*h7 + h1*h10*h3*h6*h7 + h1*h2*h3*h6*h7 + 
   h10*h2*h3*h6*h7 + h1*h10*h4*h6*h7 + h1*h2*h4*h6*h7 + h10*h2*h4*h6*h7 + 
   h10*h3*h4*h6*h7 + h2*h3*h4*h6*h7 + h1*h10*h5*h6*h7 + h1*h3*h5*h6*h7 + 
   h10*h3*h5*h6*h7 + h1*h4*h5*h6*h7 + h10*h4*h5*h6*h7 + h3*h4*h5*h6*h7 + 
   h1*h10*h2*h4*h8 + h10*h2*h3*h4*h8 + h1*h10*h2*h5*h8 + h10*h2*h3*h5*h8 + 
   h1*h10*h4*h5*h8 + h1*h2*h4*h5*h8 + h10*h2*h4*h5*h8 + h10*h3*h4*h5*h8 + 
   h2*h3*h4*h5*h8 + h1*h10*h2*h6*h8 + h10*h2*h3*h6*h8 + h1*h10*h4*h6*h8 + 
   h1*h2*h4*h6*h8 + h10*h2*h4*h6*h8 + h10*h3*h4*h6*h8 + h2*h3*h4*h6*h8 + 
   h1*h10*h5*h6*h8 + h10*h3*h5*h6*h8 + h1*h4*h5*h6*h8 + h10*h4*h5*h6*h8 + 
   h3*h4*h5*h6*h8 + h10*h2*h3*h7*h8 + h10*h2*h4*h7*h8 + h10*h3*h4*h7*h8 + 
   2*h2*h3*h4*h7*h8 + h10*h2*h5*h7*h8 + h10*h3*h5*h7*h8 + h2*h3*h5*h7*h8 + 
   h10*h4*h5*h7*h8 + h2*h4*h5*h7*h8 + h3*h4*h5*h7*h8 + h10*h2*h6*h7*h8 + 
   h10*h3*h6*h7*h8 + h2*h3*h6*h7*h8 + h10*h4*h6*h7*h8 + h2*h4*h6*h7*h8 + 
   h3*h4*h6*h7*h8 + h10*h5*h6*h7*h8 + h3*h5*h6*h7*h8 + h4*h5*h6*h7*h8 + 
   h1*h10*h3*h5*h9 + h1*h2*h3*h5*h9 + h1*h10*h4*h5*h9 + h1*h2*h4*h5*h9 + 
   h10*h3*h4*h5*h9 + h2*h3*h4*h5*h9 + h1*h10*h3*h6*h9 + h1*h10*h4*h6*h9 + 
   h10*h3*h4*h6*h9 + 2*h1*h10*h5*h6*h9 + h1*h3*h5*h6*h9 + h10*h3*h5*h6*h9 + 
   h1*h4*h5*h6*h9 + h10*h4*h5*h6*h9 + h3*h4*h5*h6*h9 + h1*h10*h3*h7*h9 + 
   h1*h2*h3*h7*h9 + h1*h10*h4*h7*h9 + h1*h2*h4*h7*h9 + h10*h3*h4*h7*h9 + 
   h2*h3*h4*h7*h9 + h1*h10*h5*h7*h9 + h1*h2*h5*h7*h9 + h1*h3*h5*h7*h9 + 
   h10*h3*h5*h7*h9 + h2*h3*h5*h7*h9 + h1*h4*h5*h7*h9 + h10*h4*h5*h7*h9 + 
   h2*h4*h5*h7*h9 + h3*h4*h5*h7*h9 + h1*h10*h6*h7*h9 + h1*h3*h6*h7*h9 + 
   h10*h3*h6*h7*h9 + h1*h4*h6*h7*h9 + h10*h4*h6*h7*h9 + h3*h4*h6*h7*h9 + 
   h1*h5*h6*h7*h9 + h10*h5*h6*h7*h9 + h3*h5*h6*h7*h9 + h4*h5*h6*h7*h9 + 
   h1*h10*h4*h8*h9 + h1*h2*h4*h8*h9 + h10*h3*h4*h8*h9 + h2*h3*h4*h8*h9 + 
   h1*h10*h5*h8*h9 + h1*h2*h5*h8*h9 + h10*h3*h5*h8*h9 + h2*h3*h5*h8*h9 + 
   h1*h4*h5*h8*h9 + h10*h4*h5*h8*h9 + h2*h4*h5*h8*h9 + h3*h4*h5*h8*h9 + 
   h1*h10*h6*h8*h9 + h10*h3*h6*h8*h9 + h1*h4*h6*h8*h9 + h10*h4*h6*h8*h9 + 
   h3*h4*h6*h8*h9 + h1*h5*h6*h8*h9 + h10*h5*h6*h8*h9 + h3*h5*h6*h8*h9 + 
   h4*h5*h6*h8*h9 + h10*h3*h7*h8*h9 + h2*h3*h7*h8*h9 + h10*h4*h7*h8*h9 + 
   h2*h4*h7*h8*h9 + h3*h4*h7*h8*h9 + h10*h5*h7*h8*h9 + h2*h5*h7*h8*h9 + 
   h3*h5*h7*h8*h9 + h4*h5*h7*h8*h9 + h10*h6*h7*h8*h9 + h3*h6*h7*h8*h9 + 
   h4*h6*h7*h8*h9 + h5*h6*h7*h8*h9)*(h10*h2*h3*h4*h5*h7*h8 + 
   h10*h2*h3*h4*h6*h7*h8 + h10*h3*h4*h5*h6*h7*h8 + h1*h10*h3*h5*h6*h7*h9 + 
   h1*h10*h4*h5*h6*h7*h9 + h10*h3*h4*h5*h6*h7*h9 + h1*h10*h3*h5*h6*h8*h9 + 
   h1*h10*h4*h5*h6*h8*h9 + h10*h3*h4*h5*h6*h8*h9 + h10*h3*h4*h5*h7*h8*h9 + 
   h2*h3*h4*h5*h7*h8*h9 + h10*h3*h4*h6*h7*h8*h9 + h2*h3*h4*h6*h7*h8*h9 + 
   h10*h3*h5*h6*h7*h8*h9 + h10*h4*h5*h6*h7*h8*h9 + h3*h4*h5*h6*h7*h8*h9) - 
 (2*h1*h10 + 4*h1*h2 + h10*h2 + h1*h3 + h10*h3 + 2*h2*h3 + h1*h4 + h10*h4 + 
   2*h2*h4 + h3*h4 + 2*h1*h5 + h10*h5 + h2*h5 + h3*h5 + h4*h5 + 2*h1*h6 + 
   h10*h6 + h2*h6 + h3*h6 + h4*h6 + h5*h6 + h1*h7 + h10*h7 + 2*h2*h7 + 
   h3*h7 + h4*h7 + h5*h7 + h6*h7 + h1*h8 + h10*h8 + 2*h2*h8 + h3*h8 + h4*h8 + 
   h5*h8 + h6*h8 + h7*h8 + 2*h1*h9 + h10*h9 + h2*h9 + h3*h9 + h4*h9 + h5*h9 + 
   h6*h9 + h7*h9 + h8*h9)*(2*h1*h10*h2 + h1*h10*h3 + 2*h1*h2*h3 + h10*h2*h3 + 
   h1*h10*h4 + 2*h1*h2*h4 + h10*h2*h4 + h10*h3*h4 + 2*h2*h3*h4 + 
   2*h1*h10*h5 + 2*h1*h2*h5 + h10*h2*h5 + h1*h3*h5 + h10*h3*h5 + h2*h3*h5 + 
   h1*h4*h5 + h10*h4*h5 + h2*h4*h5 + h3*h4*h5 + 2*h1*h10*h6 + 2*h1*h2*h6 + 
   h10*h2*h6 + h1*h3*h6 + h10*h3*h6 + h2*h3*h6 + h1*h4*h6 + h10*h4*h6 + 
   h2*h4*h6 + h3*h4*h6 + 2*h1*h5*h6 + h10*h5*h6 + h3*h5*h6 + h4*h5*h6 + 
   h1*h10*h7 + 2*h1*h2*h7 + h10*h2*h7 + h1*h3*h7 + h10*h3*h7 + 2*h2*h3*h7 + 
   h1*h4*h7 + h10*h4*h7 + 2*h2*h4*h7 + h3*h4*h7 + h1*h5*h7 + h10*h5*h7 + 
   h2*h5*h7 + h3*h5*h7 + h4*h5*h7 + h1*h6*h7 + h10*h6*h7 + h2*h6*h7 + 
   h3*h6*h7 + h4*h6*h7 + h5*h6*h7 + h1*h10*h8 + 2*h1*h2*h8 + h10*h2*h8 + 
   h10*h3*h8 + 2*h2*h3*h8 + h1*h4*h8 + h10*h4*h8 + 2*h2*h4*h8 + h3*h4*h8 + 
   h1*h5*h8 + h10*h5*h8 + h2*h5*h8 + h3*h5*h8 + h4*h5*h8 + h1*h6*h8 + 
   h10*h6*h8 + h2*h6*h8 + h3*h6*h8 + h4*h6*h8 + h5*h6*h8 + h10*h7*h8 + 
   2*h2*h7*h8 + h3*h7*h8 + h4*h7*h8 + h5*h7*h8 + h6*h7*h8 + 2*h1*h10*h9 + 
   2*h1*h2*h9 + h1*h3*h9 + h10*h3*h9 + h2*h3*h9 + h1*h4*h9 + h10*h4*h9 + 
   h2*h4*h9 + h3*h4*h9 + 2*h1*h5*h9 + h10*h5*h9 + h2*h5*h9 + h3*h5*h9 + 
   h4*h5*h9 + 2*h1*h6*h9 + h10*h6*h9 + h3*h6*h9 + h4*h6*h9 + h5*h6*h9 + 
   h1*h7*h9 + h10*h7*h9 + h2*h7*h9 + h3*h7*h9 + h4*h7*h9 + h5*h7*h9 + 
   h6*h7*h9 + h1*h8*h9 + h10*h8*h9 + h2*h8*h9 + h3*h8*h9 + h4*h8*h9 + 
   h5*h8*h9 + h6*h8*h9 + h7*h8*h9)*(h1*h10*h2*h3 + h1*h10*h2*h4 + 
   h10*h2*h3*h4 + 2*h1*h10*h2*h5 + h1*h10*h3*h5 + h1*h2*h3*h5 + 
   h10*h2*h3*h5 + h1*h10*h4*h5 + h1*h2*h4*h5 + h10*h2*h4*h5 + h10*h3*h4*h5 + 
   h2*h3*h4*h5 + 2*h1*h10*h2*h6 + h1*h10*h3*h6 + h1*h2*h3*h6 + h10*h2*h3*h6 + 
   h1*h10*h4*h6 + h1*h2*h4*h6 + h10*h2*h4*h6 + h10*h3*h4*h6 + h2*h3*h4*h6 + 
   2*h1*h10*h5*h6 + h1*h3*h5*h6 + h10*h3*h5*h6 + h1*h4*h5*h6 + h10*h4*h5*h6 + 
   h3*h4*h5*h6 + h1*h10*h2*h7 + h1*h10*h3*h7 + 2*h1*h2*h3*h7 + h10*h2*h3*h7 + 
   h1*h10*h4*h7 + 2*h1*h2*h4*h7 + h10*h2*h4*h7 + h10*h3*h4*h7 + 
   2*h2*h3*h4*h7 + h1*h10*h5*h7 + h1*h2*h5*h7 + h10*h2*h5*h7 + h1*h3*h5*h7 + 
   h10*h3*h5*h7 + h2*h3*h5*h7 + h1*h4*h5*h7 + h10*h4*h5*h7 + h2*h4*h5*h7 + 
   h3*h4*h5*h7 + h1*h10*h6*h7 + h1*h2*h6*h7 + h10*h2*h6*h7 + h1*h3*h6*h7 + 
   h10*h3*h6*h7 + h2*h3*h6*h7 + h1*h4*h6*h7 + h10*h4*h6*h7 + h2*h4*h6*h7 + 
   h3*h4*h6*h7 + h1*h5*h6*h7 + h10*h5*h6*h7 + h3*h5*h6*h7 + h4*h5*h6*h7 + 
   h1*h10*h2*h8 + h10*h2*h3*h8 + h1*h10*h4*h8 + 2*h1*h2*h4*h8 + 
   h10*h2*h4*h8 + h10*h3*h4*h8 + 2*h2*h3*h4*h8 + h1*h10*h5*h8 + h1*h2*h5*h8 + 
   h10*h2*h5*h8 + h10*h3*h5*h8 + h2*h3*h5*h8 + h1*h4*h5*h8 + h10*h4*h5*h8 + 
   h2*h4*h5*h8 + h3*h4*h5*h8 + h1*h10*h6*h8 + h1*h2*h6*h8 + h10*h2*h6*h8 + 
   h10*h3*h6*h8 + h2*h3*h6*h8 + h1*h4*h6*h8 + h10*h4*h6*h8 + h2*h4*h6*h8 + 
   h3*h4*h6*h8 + h1*h5*h6*h8 + h10*h5*h6*h8 + h3*h5*h6*h8 + h4*h5*h6*h8 + 
   h10*h2*h7*h8 + h10*h3*h7*h8 + 2*h2*h3*h7*h8 + h10*h4*h7*h8 + 
   2*h2*h4*h7*h8 + h3*h4*h7*h8 + h10*h5*h7*h8 + h2*h5*h7*h8 + h3*h5*h7*h8 + 
   h4*h5*h7*h8 + h10*h6*h7*h8 + h2*h6*h7*h8 + h3*h6*h7*h8 + h4*h6*h7*h8 + 
   h5*h6*h7*h8 + h1*h10*h3*h9 + h1*h2*h3*h9 + h1*h10*h4*h9 + h1*h2*h4*h9 + 
   h10*h3*h4*h9 + h2*h3*h4*h9 + 2*h1*h10*h5*h9 + 2*h1*h2*h5*h9 + 
   h1*h3*h5*h9 + h10*h3*h5*h9 + h2*h3*h5*h9 + h1*h4*h5*h9 + h10*h4*h5*h9 + 
   h2*h4*h5*h9 + h3*h4*h5*h9 + 2*h1*h10*h6*h9 + h1*h3*h6*h9 + h10*h3*h6*h9 + 
   h1*h4*h6*h9 + h10*h4*h6*h9 + h3*h4*h6*h9 + 2*h1*h5*h6*h9 + h10*h5*h6*h9 + 
   h3*h5*h6*h9 + h4*h5*h6*h9 + h1*h10*h7*h9 + h1*h2*h7*h9 + h1*h3*h7*h9 + 
   h10*h3*h7*h9 + h2*h3*h7*h9 + h1*h4*h7*h9 + h10*h4*h7*h9 + h2*h4*h7*h9 + 
   h3*h4*h7*h9 + h1*h5*h7*h9 + h10*h5*h7*h9 + h2*h5*h7*h9 + h3*h5*h7*h9 + 
   h4*h5*h7*h9 + h1*h6*h7*h9 + h10*h6*h7*h9 + h3*h6*h7*h9 + h4*h6*h7*h9 + 
   h5*h6*h7*h9 + h1*h10*h8*h9 + h1*h2*h8*h9 + h10*h3*h8*h9 + h2*h3*h8*h9 + 
   h1*h4*h8*h9 + h10*h4*h8*h9 + h2*h4*h8*h9 + h3*h4*h8*h9 + h1*h5*h8*h9 + 
   h10*h5*h8*h9 + h2*h5*h8*h9 + h3*h5*h8*h9 + h4*h5*h8*h9 + h1*h6*h8*h9 + 
   h10*h6*h8*h9 + h3*h6*h8*h9 + h4*h6*h8*h9 + h5*h6*h8*h9 + h10*h7*h8*h9 + 
   h2*h7*h8*h9 + h3*h7*h8*h9 + h4*h7*h8*h9 + h5*h7*h8*h9 + h6*h7*h8*h9)*
  (h1*h10*h2*h3*h5 + h1*h10*h2*h4*h5 + h10*h2*h3*h4*h5 + h1*h10*h2*h3*h6 + 
   h1*h10*h2*h4*h6 + h10*h2*h3*h4*h6 + h1*h10*h3*h5*h6 + h1*h10*h4*h5*h6 + 
   h10*h3*h4*h5*h6 + h1*h10*h2*h3*h7 + h1*h10*h2*h4*h7 + h10*h2*h3*h4*h7 + 
   h1*h10*h2*h5*h7 + h1*h10*h3*h5*h7 + h1*h2*h3*h5*h7 + h10*h2*h3*h5*h7 + 
   h1*h10*h4*h5*h7 + h1*h2*h4*h5*h7 + h10*h2*h4*h5*h7 + h10*h3*h4*h5*h7 + 
   h2*h3*h4*h5*h7 + h1*h10*h2*h6*h7 + h1*h10*h3*h6*h7 + h1*h2*h3*h6*h7 + 
   h10*h2*h3*h6*h7 + h1*h10*h4*h6*h7 + h1*h2*h4*h6*h7 + h10*h2*h4*h6*h7 + 
   h10*h3*h4*h6*h7 + h2*h3*h4*h6*h7 + h1*h10*h5*h6*h7 + h1*h3*h5*h6*h7 + 
   h10*h3*h5*h6*h7 + h1*h4*h5*h6*h7 + h10*h4*h5*h6*h7 + h3*h4*h5*h6*h7 + 
   h1*h10*h2*h4*h8 + h10*h2*h3*h4*h8 + h1*h10*h2*h5*h8 + h10*h2*h3*h5*h8 + 
   h1*h10*h4*h5*h8 + h1*h2*h4*h5*h8 + h10*h2*h4*h5*h8 + h10*h3*h4*h5*h8 + 
   h2*h3*h4*h5*h8 + h1*h10*h2*h6*h8 + h10*h2*h3*h6*h8 + h1*h10*h4*h6*h8 + 
   h1*h2*h4*h6*h8 + h10*h2*h4*h6*h8 + h10*h3*h4*h6*h8 + h2*h3*h4*h6*h8 + 
   h1*h10*h5*h6*h8 + h10*h3*h5*h6*h8 + h1*h4*h5*h6*h8 + h10*h4*h5*h6*h8 + 
   h3*h4*h5*h6*h8 + h10*h2*h3*h7*h8 + h10*h2*h4*h7*h8 + h10*h3*h4*h7*h8 + 
   2*h2*h3*h4*h7*h8 + h10*h2*h5*h7*h8 + h10*h3*h5*h7*h8 + h2*h3*h5*h7*h8 + 
   h10*h4*h5*h7*h8 + h2*h4*h5*h7*h8 + h3*h4*h5*h7*h8 + h10*h2*h6*h7*h8 + 
   h10*h3*h6*h7*h8 + h2*h3*h6*h7*h8 + h10*h4*h6*h7*h8 + h2*h4*h6*h7*h8 + 
   h3*h4*h6*h7*h8 + h10*h5*h6*h7*h8 + h3*h5*h6*h7*h8 + h4*h5*h6*h7*h8 + 
   h1*h10*h3*h5*h9 + h1*h2*h3*h5*h9 + h1*h10*h4*h5*h9 + h1*h2*h4*h5*h9 + 
   h10*h3*h4*h5*h9 + h2*h3*h4*h5*h9 + h1*h10*h3*h6*h9 + h1*h10*h4*h6*h9 + 
   h10*h3*h4*h6*h9 + 2*h1*h10*h5*h6*h9 + h1*h3*h5*h6*h9 + h10*h3*h5*h6*h9 + 
   h1*h4*h5*h6*h9 + h10*h4*h5*h6*h9 + h3*h4*h5*h6*h9 + h1*h10*h3*h7*h9 + 
   h1*h2*h3*h7*h9 + h1*h10*h4*h7*h9 + h1*h2*h4*h7*h9 + h10*h3*h4*h7*h9 + 
   h2*h3*h4*h7*h9 + h1*h10*h5*h7*h9 + h1*h2*h5*h7*h9 + h1*h3*h5*h7*h9 + 
   h10*h3*h5*h7*h9 + h2*h3*h5*h7*h9 + h1*h4*h5*h7*h9 + h10*h4*h5*h7*h9 + 
   h2*h4*h5*h7*h9 + h3*h4*h5*h7*h9 + h1*h10*h6*h7*h9 + h1*h3*h6*h7*h9 + 
   h10*h3*h6*h7*h9 + h1*h4*h6*h7*h9 + h10*h4*h6*h7*h9 + h3*h4*h6*h7*h9 + 
   h1*h5*h6*h7*h9 + h10*h5*h6*h7*h9 + h3*h5*h6*h7*h9 + h4*h5*h6*h7*h9 + 
   h1*h10*h4*h8*h9 + h1*h2*h4*h8*h9 + h10*h3*h4*h8*h9 + h2*h3*h4*h8*h9 + 
   h1*h10*h5*h8*h9 + h1*h2*h5*h8*h9 + h10*h3*h5*h8*h9 + h2*h3*h5*h8*h9 + 
   h1*h4*h5*h8*h9 + h10*h4*h5*h8*h9 + h2*h4*h5*h8*h9 + h3*h4*h5*h8*h9 + 
   h1*h10*h6*h8*h9 + h10*h3*h6*h8*h9 + h1*h4*h6*h8*h9 + h10*h4*h6*h8*h9 + 
   h3*h4*h6*h8*h9 + h1*h5*h6*h8*h9 + h10*h5*h6*h8*h9 + h3*h5*h6*h8*h9 + 
   h4*h5*h6*h8*h9 + h10*h3*h7*h8*h9 + h2*h3*h7*h8*h9 + h10*h4*h7*h8*h9 + 
   h2*h4*h7*h8*h9 + h3*h4*h7*h8*h9 + h10*h5*h7*h8*h9 + h2*h5*h7*h8*h9 + 
   h3*h5*h7*h8*h9 + h4*h5*h7*h8*h9 + h10*h6*h7*h8*h9 + h3*h6*h7*h8*h9 + 
   h4*h6*h7*h8*h9 + h5*h6*h7*h8*h9)*(h10*h2*h3*h4*h5*h7*h8 + 
   h10*h2*h3*h4*h6*h7*h8 + h10*h3*h4*h5*h6*h7*h8 + h1*h10*h3*h5*h6*h7*h9 + 
   h1*h10*h4*h5*h6*h7*h9 + h10*h3*h4*h5*h6*h7*h9 + h1*h10*h3*h5*h6*h8*h9 + 
   h1*h10*h4*h5*h6*h8*h9 + h10*h3*h4*h5*h6*h8*h9 + h10*h3*h4*h5*h7*h8*h9 + 
   h2*h3*h4*h5*h7*h8*h9 + h10*h3*h4*h6*h7*h8*h9 + h2*h3*h4*h6*h7*h8*h9 + 
   h10*h3*h5*h6*h7*h8*h9 + h10*h4*h5*h6*h7*h8*h9 + h3*h4*h5*h6*h7*h8*h9) - 
 2*(2*h1 + h10 + 2*h2 + h3 + h4 + h5 + h6 + h7 + h8 + h9)*
  (h1*h10*h2*h3 + h1*h10*h2*h4 + h10*h2*h3*h4 + 2*h1*h10*h2*h5 + 
    h1*h10*h3*h5 + h1*h2*h3*h5 + h10*h2*h3*h5 + h1*h10*h4*h5 + h1*h2*h4*h5 + 
    h10*h2*h4*h5 + h10*h3*h4*h5 + h2*h3*h4*h5 + 2*h1*h10*h2*h6 + 
    h1*h10*h3*h6 + h1*h2*h3*h6 + h10*h2*h3*h6 + h1*h10*h4*h6 + h1*h2*h4*h6 + 
    h10*h2*h4*h6 + h10*h3*h4*h6 + h2*h3*h4*h6 + 2*h1*h10*h5*h6 + 
    h1*h3*h5*h6 + h10*h3*h5*h6 + h1*h4*h5*h6 + h10*h4*h5*h6 + h3*h4*h5*h6 + 
    h1*h10*h2*h7 + h1*h10*h3*h7 + 2*h1*h2*h3*h7 + h10*h2*h3*h7 + 
    h1*h10*h4*h7 + 2*h1*h2*h4*h7 + h10*h2*h4*h7 + h10*h3*h4*h7 + 
    2*h2*h3*h4*h7 + h1*h10*h5*h7 + h1*h2*h5*h7 + h10*h2*h5*h7 + h1*h3*h5*h7 + 
    h10*h3*h5*h7 + h2*h3*h5*h7 + h1*h4*h5*h7 + h10*h4*h5*h7 + h2*h4*h5*h7 + 
    h3*h4*h5*h7 + h1*h10*h6*h7 + h1*h2*h6*h7 + h10*h2*h6*h7 + h1*h3*h6*h7 + 
    h10*h3*h6*h7 + h2*h3*h6*h7 + h1*h4*h6*h7 + h10*h4*h6*h7 + h2*h4*h6*h7 + 
    h3*h4*h6*h7 + h1*h5*h6*h7 + h10*h5*h6*h7 + h3*h5*h6*h7 + h4*h5*h6*h7 + 
    h1*h10*h2*h8 + h10*h2*h3*h8 + h1*h10*h4*h8 + 2*h1*h2*h4*h8 + 
    h10*h2*h4*h8 + h10*h3*h4*h8 + 2*h2*h3*h4*h8 + h1*h10*h5*h8 + 
    h1*h2*h5*h8 + h10*h2*h5*h8 + h10*h3*h5*h8 + h2*h3*h5*h8 + h1*h4*h5*h8 + 
    h10*h4*h5*h8 + h2*h4*h5*h8 + h3*h4*h5*h8 + h1*h10*h6*h8 + h1*h2*h6*h8 + 
    h10*h2*h6*h8 + h10*h3*h6*h8 + h2*h3*h6*h8 + h1*h4*h6*h8 + h10*h4*h6*h8 + 
    h2*h4*h6*h8 + h3*h4*h6*h8 + h1*h5*h6*h8 + h10*h5*h6*h8 + h3*h5*h6*h8 + 
    h4*h5*h6*h8 + h10*h2*h7*h8 + h10*h3*h7*h8 + 2*h2*h3*h7*h8 + 
    h10*h4*h7*h8 + 2*h2*h4*h7*h8 + h3*h4*h7*h8 + h10*h5*h7*h8 + h2*h5*h7*h8 + 
    h3*h5*h7*h8 + h4*h5*h7*h8 + h10*h6*h7*h8 + h2*h6*h7*h8 + h3*h6*h7*h8 + 
    h4*h6*h7*h8 + h5*h6*h7*h8 + h1*h10*h3*h9 + h1*h2*h3*h9 + h1*h10*h4*h9 + 
    h1*h2*h4*h9 + h10*h3*h4*h9 + h2*h3*h4*h9 + 2*h1*h10*h5*h9 + 
    2*h1*h2*h5*h9 + h1*h3*h5*h9 + h10*h3*h5*h9 + h2*h3*h5*h9 + h1*h4*h5*h9 + 
    h10*h4*h5*h9 + h2*h4*h5*h9 + h3*h4*h5*h9 + 2*h1*h10*h6*h9 + h1*h3*h6*h9 + 
    h10*h3*h6*h9 + h1*h4*h6*h9 + h10*h4*h6*h9 + h3*h4*h6*h9 + 2*h1*h5*h6*h9 + 
    h10*h5*h6*h9 + h3*h5*h6*h9 + h4*h5*h6*h9 + h1*h10*h7*h9 + h1*h2*h7*h9 + 
    h1*h3*h7*h9 + h10*h3*h7*h9 + h2*h3*h7*h9 + h1*h4*h7*h9 + h10*h4*h7*h9 + 
    h2*h4*h7*h9 + h3*h4*h7*h9 + h1*h5*h7*h9 + h10*h5*h7*h9 + h2*h5*h7*h9 + 
    h3*h5*h7*h9 + h4*h5*h7*h9 + h1*h6*h7*h9 + h10*h6*h7*h9 + h3*h6*h7*h9 + 
    h4*h6*h7*h9 + h5*h6*h7*h9 + h1*h10*h8*h9 + h1*h2*h8*h9 + h10*h3*h8*h9 + 
    h2*h3*h8*h9 + h1*h4*h8*h9 + h10*h4*h8*h9 + h2*h4*h8*h9 + h3*h4*h8*h9 + 
    h1*h5*h8*h9 + h10*h5*h8*h9 + h2*h5*h8*h9 + h3*h5*h8*h9 + h4*h5*h8*h9 + 
    h1*h6*h8*h9 + h10*h6*h8*h9 + h3*h6*h8*h9 + h4*h6*h8*h9 + h5*h6*h8*h9 + 
    h10*h7*h8*h9 + h2*h7*h8*h9 + h3*h7*h8*h9 + h4*h7*h8*h9 + h5*h7*h8*h9 + 
    h6*h7*h8*h9)^2*(h1*h10*h2*h3*h5 + h1*h10*h2*h4*h5 + h10*h2*h3*h4*h5 + 
   h1*h10*h2*h3*h6 + h1*h10*h2*h4*h6 + h10*h2*h3*h4*h6 + h1*h10*h3*h5*h6 + 
   h1*h10*h4*h5*h6 + h10*h3*h4*h5*h6 + h1*h10*h2*h3*h7 + h1*h10*h2*h4*h7 + 
   h10*h2*h3*h4*h7 + h1*h10*h2*h5*h7 + h1*h10*h3*h5*h7 + h1*h2*h3*h5*h7 + 
   h10*h2*h3*h5*h7 + h1*h10*h4*h5*h7 + h1*h2*h4*h5*h7 + h10*h2*h4*h5*h7 + 
   h10*h3*h4*h5*h7 + h2*h3*h4*h5*h7 + h1*h10*h2*h6*h7 + h1*h10*h3*h6*h7 + 
   h1*h2*h3*h6*h7 + h10*h2*h3*h6*h7 + h1*h10*h4*h6*h7 + h1*h2*h4*h6*h7 + 
   h10*h2*h4*h6*h7 + h10*h3*h4*h6*h7 + h2*h3*h4*h6*h7 + h1*h10*h5*h6*h7 + 
   h1*h3*h5*h6*h7 + h10*h3*h5*h6*h7 + h1*h4*h5*h6*h7 + h10*h4*h5*h6*h7 + 
   h3*h4*h5*h6*h7 + h1*h10*h2*h4*h8 + h10*h2*h3*h4*h8 + h1*h10*h2*h5*h8 + 
   h10*h2*h3*h5*h8 + h1*h10*h4*h5*h8 + h1*h2*h4*h5*h8 + h10*h2*h4*h5*h8 + 
   h10*h3*h4*h5*h8 + h2*h3*h4*h5*h8 + h1*h10*h2*h6*h8 + h10*h2*h3*h6*h8 + 
   h1*h10*h4*h6*h8 + h1*h2*h4*h6*h8 + h10*h2*h4*h6*h8 + h10*h3*h4*h6*h8 + 
   h2*h3*h4*h6*h8 + h1*h10*h5*h6*h8 + h10*h3*h5*h6*h8 + h1*h4*h5*h6*h8 + 
   h10*h4*h5*h6*h8 + h3*h4*h5*h6*h8 + h10*h2*h3*h7*h8 + h10*h2*h4*h7*h8 + 
   h10*h3*h4*h7*h8 + 2*h2*h3*h4*h7*h8 + h10*h2*h5*h7*h8 + h10*h3*h5*h7*h8 + 
   h2*h3*h5*h7*h8 + h10*h4*h5*h7*h8 + h2*h4*h5*h7*h8 + h3*h4*h5*h7*h8 + 
   h10*h2*h6*h7*h8 + h10*h3*h6*h7*h8 + h2*h3*h6*h7*h8 + h10*h4*h6*h7*h8 + 
   h2*h4*h6*h7*h8 + h3*h4*h6*h7*h8 + h10*h5*h6*h7*h8 + h3*h5*h6*h7*h8 + 
   h4*h5*h6*h7*h8 + h1*h10*h3*h5*h9 + h1*h2*h3*h5*h9 + h1*h10*h4*h5*h9 + 
   h1*h2*h4*h5*h9 + h10*h3*h4*h5*h9 + h2*h3*h4*h5*h9 + h1*h10*h3*h6*h9 + 
   h1*h10*h4*h6*h9 + h10*h3*h4*h6*h9 + 2*h1*h10*h5*h6*h9 + h1*h3*h5*h6*h9 + 
   h10*h3*h5*h6*h9 + h1*h4*h5*h6*h9 + h10*h4*h5*h6*h9 + h3*h4*h5*h6*h9 + 
   h1*h10*h3*h7*h9 + h1*h2*h3*h7*h9 + h1*h10*h4*h7*h9 + h1*h2*h4*h7*h9 + 
   h10*h3*h4*h7*h9 + h2*h3*h4*h7*h9 + h1*h10*h5*h7*h9 + h1*h2*h5*h7*h9 + 
   h1*h3*h5*h7*h9 + h10*h3*h5*h7*h9 + h2*h3*h5*h7*h9 + h1*h4*h5*h7*h9 + 
   h10*h4*h5*h7*h9 + h2*h4*h5*h7*h9 + h3*h4*h5*h7*h9 + h1*h10*h6*h7*h9 + 
   h1*h3*h6*h7*h9 + h10*h3*h6*h7*h9 + h1*h4*h6*h7*h9 + h10*h4*h6*h7*h9 + 
   h3*h4*h6*h7*h9 + h1*h5*h6*h7*h9 + h10*h5*h6*h7*h9 + h3*h5*h6*h7*h9 + 
   h4*h5*h6*h7*h9 + h1*h10*h4*h8*h9 + h1*h2*h4*h8*h9 + h10*h3*h4*h8*h9 + 
   h2*h3*h4*h8*h9 + h1*h10*h5*h8*h9 + h1*h2*h5*h8*h9 + h10*h3*h5*h8*h9 + 
   h2*h3*h5*h8*h9 + h1*h4*h5*h8*h9 + h10*h4*h5*h8*h9 + h2*h4*h5*h8*h9 + 
   h3*h4*h5*h8*h9 + h1*h10*h6*h8*h9 + h10*h3*h6*h8*h9 + h1*h4*h6*h8*h9 + 
   h10*h4*h6*h8*h9 + h3*h4*h6*h8*h9 + h1*h5*h6*h8*h9 + h10*h5*h6*h8*h9 + 
   h3*h5*h6*h8*h9 + h4*h5*h6*h8*h9 + h10*h3*h7*h8*h9 + h2*h3*h7*h8*h9 + 
   h10*h4*h7*h8*h9 + h2*h4*h7*h8*h9 + h3*h4*h7*h8*h9 + h10*h5*h7*h8*h9 + 
   h2*h5*h7*h8*h9 + h3*h5*h7*h8*h9 + h4*h5*h7*h8*h9 + h10*h6*h7*h8*h9 + 
   h3*h6*h7*h8*h9 + h4*h6*h7*h8*h9 + h5*h6*h7*h8*h9)*
  (h10*h2*h3*h4*h5*h7*h8 + h10*h2*h3*h4*h6*h7*h8 + h10*h3*h4*h5*h6*h7*h8 + 
   h1*h10*h3*h5*h6*h7*h9 + h1*h10*h4*h5*h6*h7*h9 + h10*h3*h4*h5*h6*h7*h9 + 
   h1*h10*h3*h5*h6*h8*h9 + h1*h10*h4*h5*h6*h8*h9 + h10*h3*h4*h5*h6*h8*h9 + 
   h10*h3*h4*h5*h7*h8*h9 + h2*h3*h4*h5*h7*h8*h9 + h10*h3*h4*h6*h7*h8*h9 + 
   h2*h3*h4*h6*h7*h8*h9 + h10*h3*h5*h6*h7*h8*h9 + h10*h4*h5*h6*h7*h8*h9 + 
   h3*h4*h5*h6*h7*h8*h9) + (h1*h10*h2*h3 + h1*h10*h2*h4 + h10*h2*h3*h4 + 
   2*h1*h10*h2*h5 + h1*h10*h3*h5 + h1*h2*h3*h5 + h10*h2*h3*h5 + 
   h1*h10*h4*h5 + h1*h2*h4*h5 + h10*h2*h4*h5 + h10*h3*h4*h5 + h2*h3*h4*h5 + 
   2*h1*h10*h2*h6 + h1*h10*h3*h6 + h1*h2*h3*h6 + h10*h2*h3*h6 + 
   h1*h10*h4*h6 + h1*h2*h4*h6 + h10*h2*h4*h6 + h10*h3*h4*h6 + h2*h3*h4*h6 + 
   2*h1*h10*h5*h6 + h1*h3*h5*h6 + h10*h3*h5*h6 + h1*h4*h5*h6 + h10*h4*h5*h6 + 
   h3*h4*h5*h6 + h1*h10*h2*h7 + h1*h10*h3*h7 + 2*h1*h2*h3*h7 + h10*h2*h3*h7 + 
   h1*h10*h4*h7 + 2*h1*h2*h4*h7 + h10*h2*h4*h7 + h10*h3*h4*h7 + 
   2*h2*h3*h4*h7 + h1*h10*h5*h7 + h1*h2*h5*h7 + h10*h2*h5*h7 + h1*h3*h5*h7 + 
   h10*h3*h5*h7 + h2*h3*h5*h7 + h1*h4*h5*h7 + h10*h4*h5*h7 + h2*h4*h5*h7 + 
   h3*h4*h5*h7 + h1*h10*h6*h7 + h1*h2*h6*h7 + h10*h2*h6*h7 + h1*h3*h6*h7 + 
   h10*h3*h6*h7 + h2*h3*h6*h7 + h1*h4*h6*h7 + h10*h4*h6*h7 + h2*h4*h6*h7 + 
   h3*h4*h6*h7 + h1*h5*h6*h7 + h10*h5*h6*h7 + h3*h5*h6*h7 + h4*h5*h6*h7 + 
   h1*h10*h2*h8 + h10*h2*h3*h8 + h1*h10*h4*h8 + 2*h1*h2*h4*h8 + 
   h10*h2*h4*h8 + h10*h3*h4*h8 + 2*h2*h3*h4*h8 + h1*h10*h5*h8 + h1*h2*h5*h8 + 
   h10*h2*h5*h8 + h10*h3*h5*h8 + h2*h3*h5*h8 + h1*h4*h5*h8 + h10*h4*h5*h8 + 
   h2*h4*h5*h8 + h3*h4*h5*h8 + h1*h10*h6*h8 + h1*h2*h6*h8 + h10*h2*h6*h8 + 
   h10*h3*h6*h8 + h2*h3*h6*h8 + h1*h4*h6*h8 + h10*h4*h6*h8 + h2*h4*h6*h8 + 
   h3*h4*h6*h8 + h1*h5*h6*h8 + h10*h5*h6*h8 + h3*h5*h6*h8 + h4*h5*h6*h8 + 
   h10*h2*h7*h8 + h10*h3*h7*h8 + 2*h2*h3*h7*h8 + h10*h4*h7*h8 + 
   2*h2*h4*h7*h8 + h3*h4*h7*h8 + h10*h5*h7*h8 + h2*h5*h7*h8 + h3*h5*h7*h8 + 
   h4*h5*h7*h8 + h10*h6*h7*h8 + h2*h6*h7*h8 + h3*h6*h7*h8 + h4*h6*h7*h8 + 
   h5*h6*h7*h8 + h1*h10*h3*h9 + h1*h2*h3*h9 + h1*h10*h4*h9 + h1*h2*h4*h9 + 
   h10*h3*h4*h9 + h2*h3*h4*h9 + 2*h1*h10*h5*h9 + 2*h1*h2*h5*h9 + 
   h1*h3*h5*h9 + h10*h3*h5*h9 + h2*h3*h5*h9 + h1*h4*h5*h9 + h10*h4*h5*h9 + 
   h2*h4*h5*h9 + h3*h4*h5*h9 + 2*h1*h10*h6*h9 + h1*h3*h6*h9 + h10*h3*h6*h9 + 
   h1*h4*h6*h9 + h10*h4*h6*h9 + h3*h4*h6*h9 + 2*h1*h5*h6*h9 + h10*h5*h6*h9 + 
   h3*h5*h6*h9 + h4*h5*h6*h9 + h1*h10*h7*h9 + h1*h2*h7*h9 + h1*h3*h7*h9 + 
   h10*h3*h7*h9 + h2*h3*h7*h9 + h1*h4*h7*h9 + h10*h4*h7*h9 + h2*h4*h7*h9 + 
   h3*h4*h7*h9 + h1*h5*h7*h9 + h10*h5*h7*h9 + h2*h5*h7*h9 + h3*h5*h7*h9 + 
   h4*h5*h7*h9 + h1*h6*h7*h9 + h10*h6*h7*h9 + h3*h6*h7*h9 + h4*h6*h7*h9 + 
   h5*h6*h7*h9 + h1*h10*h8*h9 + h1*h2*h8*h9 + h10*h3*h8*h9 + h2*h3*h8*h9 + 
   h1*h4*h8*h9 + h10*h4*h8*h9 + h2*h4*h8*h9 + h3*h4*h8*h9 + h1*h5*h8*h9 + 
   h10*h5*h8*h9 + h2*h5*h8*h9 + h3*h5*h8*h9 + h4*h5*h8*h9 + h1*h6*h8*h9 + 
   h10*h6*h8*h9 + h3*h6*h8*h9 + h4*h6*h8*h9 + h5*h6*h8*h9 + h10*h7*h8*h9 + 
   h2*h7*h8*h9 + h3*h7*h8*h9 + h4*h7*h8*h9 + h5*h7*h8*h9 + h6*h7*h8*h9)*
  (h1*h10*h2*h3*h5 + h1*h10*h2*h4*h5 + h10*h2*h3*h4*h5 + h1*h10*h2*h3*h6 + 
    h1*h10*h2*h4*h6 + h10*h2*h3*h4*h6 + h1*h10*h3*h5*h6 + h1*h10*h4*h5*h6 + 
    h10*h3*h4*h5*h6 + h1*h10*h2*h3*h7 + h1*h10*h2*h4*h7 + h10*h2*h3*h4*h7 + 
    h1*h10*h2*h5*h7 + h1*h10*h3*h5*h7 + h1*h2*h3*h5*h7 + h10*h2*h3*h5*h7 + 
    h1*h10*h4*h5*h7 + h1*h2*h4*h5*h7 + h10*h2*h4*h5*h7 + h10*h3*h4*h5*h7 + 
    h2*h3*h4*h5*h7 + h1*h10*h2*h6*h7 + h1*h10*h3*h6*h7 + h1*h2*h3*h6*h7 + 
    h10*h2*h3*h6*h7 + h1*h10*h4*h6*h7 + h1*h2*h4*h6*h7 + h10*h2*h4*h6*h7 + 
    h10*h3*h4*h6*h7 + h2*h3*h4*h6*h7 + h1*h10*h5*h6*h7 + h1*h3*h5*h6*h7 + 
    h10*h3*h5*h6*h7 + h1*h4*h5*h6*h7 + h10*h4*h5*h6*h7 + h3*h4*h5*h6*h7 + 
    h1*h10*h2*h4*h8 + h10*h2*h3*h4*h8 + h1*h10*h2*h5*h8 + h10*h2*h3*h5*h8 + 
    h1*h10*h4*h5*h8 + h1*h2*h4*h5*h8 + h10*h2*h4*h5*h8 + h10*h3*h4*h5*h8 + 
    h2*h3*h4*h5*h8 + h1*h10*h2*h6*h8 + h10*h2*h3*h6*h8 + h1*h10*h4*h6*h8 + 
    h1*h2*h4*h6*h8 + h10*h2*h4*h6*h8 + h10*h3*h4*h6*h8 + h2*h3*h4*h6*h8 + 
    h1*h10*h5*h6*h8 + h10*h3*h5*h6*h8 + h1*h4*h5*h6*h8 + h10*h4*h5*h6*h8 + 
    h3*h4*h5*h6*h8 + h10*h2*h3*h7*h8 + h10*h2*h4*h7*h8 + h10*h3*h4*h7*h8 + 
    2*h2*h3*h4*h7*h8 + h10*h2*h5*h7*h8 + h10*h3*h5*h7*h8 + h2*h3*h5*h7*h8 + 
    h10*h4*h5*h7*h8 + h2*h4*h5*h7*h8 + h3*h4*h5*h7*h8 + h10*h2*h6*h7*h8 + 
    h10*h3*h6*h7*h8 + h2*h3*h6*h7*h8 + h10*h4*h6*h7*h8 + h2*h4*h6*h7*h8 + 
    h3*h4*h6*h7*h8 + h10*h5*h6*h7*h8 + h3*h5*h6*h7*h8 + h4*h5*h6*h7*h8 + 
    h1*h10*h3*h5*h9 + h1*h2*h3*h5*h9 + h1*h10*h4*h5*h9 + h1*h2*h4*h5*h9 + 
    h10*h3*h4*h5*h9 + h2*h3*h4*h5*h9 + h1*h10*h3*h6*h9 + h1*h10*h4*h6*h9 + 
    h10*h3*h4*h6*h9 + 2*h1*h10*h5*h6*h9 + h1*h3*h5*h6*h9 + h10*h3*h5*h6*h9 + 
    h1*h4*h5*h6*h9 + h10*h4*h5*h6*h9 + h3*h4*h5*h6*h9 + h1*h10*h3*h7*h9 + 
    h1*h2*h3*h7*h9 + h1*h10*h4*h7*h9 + h1*h2*h4*h7*h9 + h10*h3*h4*h7*h9 + 
    h2*h3*h4*h7*h9 + h1*h10*h5*h7*h9 + h1*h2*h5*h7*h9 + h1*h3*h5*h7*h9 + 
    h10*h3*h5*h7*h9 + h2*h3*h5*h7*h9 + h1*h4*h5*h7*h9 + h10*h4*h5*h7*h9 + 
    h2*h4*h5*h7*h9 + h3*h4*h5*h7*h9 + h1*h10*h6*h7*h9 + h1*h3*h6*h7*h9 + 
    h10*h3*h6*h7*h9 + h1*h4*h6*h7*h9 + h10*h4*h6*h7*h9 + h3*h4*h6*h7*h9 + 
    h1*h5*h6*h7*h9 + h10*h5*h6*h7*h9 + h3*h5*h6*h7*h9 + h4*h5*h6*h7*h9 + 
    h1*h10*h4*h8*h9 + h1*h2*h4*h8*h9 + h10*h3*h4*h8*h9 + h2*h3*h4*h8*h9 + 
    h1*h10*h5*h8*h9 + h1*h2*h5*h8*h9 + h10*h3*h5*h8*h9 + h2*h3*h5*h8*h9 + 
    h1*h4*h5*h8*h9 + h10*h4*h5*h8*h9 + h2*h4*h5*h8*h9 + h3*h4*h5*h8*h9 + 
    h1*h10*h6*h8*h9 + h10*h3*h6*h8*h9 + h1*h4*h6*h8*h9 + h10*h4*h6*h8*h9 + 
    h3*h4*h6*h8*h9 + h1*h5*h6*h8*h9 + h10*h5*h6*h8*h9 + h3*h5*h6*h8*h9 + 
    h4*h5*h6*h8*h9 + h10*h3*h7*h8*h9 + h2*h3*h7*h8*h9 + h10*h4*h7*h8*h9 + 
    h2*h4*h7*h8*h9 + h3*h4*h7*h8*h9 + h10*h5*h7*h8*h9 + h2*h5*h7*h8*h9 + 
    h3*h5*h7*h8*h9 + h4*h5*h7*h8*h9 + h10*h6*h7*h8*h9 + h3*h6*h7*h8*h9 + 
    h4*h6*h7*h8*h9 + h5*h6*h7*h8*h9)^2*(h10*h2*h3*h4*h5*h7*h8 + 
   h10*h2*h3*h4*h6*h7*h8 + h10*h3*h4*h5*h6*h7*h8 + h1*h10*h3*h5*h6*h7*h9 + 
   h1*h10*h4*h5*h6*h7*h9 + h10*h3*h4*h5*h6*h7*h9 + h1*h10*h3*h5*h6*h8*h9 + 
   h1*h10*h4*h5*h6*h8*h9 + h10*h3*h4*h5*h6*h8*h9 + h10*h3*h4*h5*h7*h8*h9 + 
   h2*h3*h4*h5*h7*h8*h9 + h10*h3*h4*h6*h7*h8*h9 + h2*h3*h4*h6*h7*h8*h9 + 
   h10*h3*h5*h6*h7*h8*h9 + h10*h4*h5*h6*h7*h8*h9 + h3*h4*h5*h6*h7*h8*h9) + 
 2*(2*h1 + h10 + 2*h2 + h3 + h4 + h5 + h6 + h7 + h8 + h9)*
  (2*h1*h10 + 4*h1*h2 + h10*h2 + h1*h3 + h10*h3 + 2*h2*h3 + h1*h4 + h10*h4 + 
    2*h2*h4 + h3*h4 + 2*h1*h5 + h10*h5 + h2*h5 + h3*h5 + h4*h5 + 2*h1*h6 + 
    h10*h6 + h2*h6 + h3*h6 + h4*h6 + h5*h6 + h1*h7 + h10*h7 + 2*h2*h7 + 
    h3*h7 + h4*h7 + h5*h7 + h6*h7 + h1*h8 + h10*h8 + 2*h2*h8 + h3*h8 + 
    h4*h8 + h5*h8 + h6*h8 + h7*h8 + 2*h1*h9 + h10*h9 + h2*h9 + h3*h9 + 
    h4*h9 + h5*h9 + h6*h9 + h7*h9 + h8*h9)^2*(2*h1*h10*h2 + h1*h10*h3 + 
   2*h1*h2*h3 + h10*h2*h3 + h1*h10*h4 + 2*h1*h2*h4 + h10*h2*h4 + h10*h3*h4 + 
   2*h2*h3*h4 + 2*h1*h10*h5 + 2*h1*h2*h5 + h10*h2*h5 + h1*h3*h5 + h10*h3*h5 + 
   h2*h3*h5 + h1*h4*h5 + h10*h4*h5 + h2*h4*h5 + h3*h4*h5 + 2*h1*h10*h6 + 
   2*h1*h2*h6 + h10*h2*h6 + h1*h3*h6 + h10*h3*h6 + h2*h3*h6 + h1*h4*h6 + 
   h10*h4*h6 + h2*h4*h6 + h3*h4*h6 + 2*h1*h5*h6 + h10*h5*h6 + h3*h5*h6 + 
   h4*h5*h6 + h1*h10*h7 + 2*h1*h2*h7 + h10*h2*h7 + h1*h3*h7 + h10*h3*h7 + 
   2*h2*h3*h7 + h1*h4*h7 + h10*h4*h7 + 2*h2*h4*h7 + h3*h4*h7 + h1*h5*h7 + 
   h10*h5*h7 + h2*h5*h7 + h3*h5*h7 + h4*h5*h7 + h1*h6*h7 + h10*h6*h7 + 
   h2*h6*h7 + h3*h6*h7 + h4*h6*h7 + h5*h6*h7 + h1*h10*h8 + 2*h1*h2*h8 + 
   h10*h2*h8 + h10*h3*h8 + 2*h2*h3*h8 + h1*h4*h8 + h10*h4*h8 + 2*h2*h4*h8 + 
   h3*h4*h8 + h1*h5*h8 + h10*h5*h8 + h2*h5*h8 + h3*h5*h8 + h4*h5*h8 + 
   h1*h6*h8 + h10*h6*h8 + h2*h6*h8 + h3*h6*h8 + h4*h6*h8 + h5*h6*h8 + 
   h10*h7*h8 + 2*h2*h7*h8 + h3*h7*h8 + h4*h7*h8 + h5*h7*h8 + h6*h7*h8 + 
   2*h1*h10*h9 + 2*h1*h2*h9 + h1*h3*h9 + h10*h3*h9 + h2*h3*h9 + h1*h4*h9 + 
   h10*h4*h9 + h2*h4*h9 + h3*h4*h9 + 2*h1*h5*h9 + h10*h5*h9 + h2*h5*h9 + 
   h3*h5*h9 + h4*h5*h9 + 2*h1*h6*h9 + h10*h6*h9 + h3*h6*h9 + h4*h6*h9 + 
   h5*h6*h9 + h1*h7*h9 + h10*h7*h9 + h2*h7*h9 + h3*h7*h9 + h4*h7*h9 + 
   h5*h7*h9 + h6*h7*h9 + h1*h8*h9 + h10*h8*h9 + h2*h8*h9 + h3*h8*h9 + 
   h4*h8*h9 + h5*h8*h9 + h6*h8*h9 + h7*h8*h9)*(h1*h10*h2*h3*h5*h7 + 
   h1*h10*h2*h4*h5*h7 + h10*h2*h3*h4*h5*h7 + h1*h10*h2*h3*h6*h7 + 
   h1*h10*h2*h4*h6*h7 + h10*h2*h3*h4*h6*h7 + h1*h10*h3*h5*h6*h7 + 
   h1*h10*h4*h5*h6*h7 + h10*h3*h4*h5*h6*h7 + h1*h10*h2*h4*h5*h8 + 
   h10*h2*h3*h4*h5*h8 + h1*h10*h2*h4*h6*h8 + h10*h2*h3*h4*h6*h8 + 
   h1*h10*h4*h5*h6*h8 + h10*h3*h4*h5*h6*h8 + h10*h2*h3*h4*h7*h8 + 
   h10*h2*h3*h5*h7*h8 + h10*h2*h4*h5*h7*h8 + h10*h3*h4*h5*h7*h8 + 
   h2*h3*h4*h5*h7*h8 + h10*h2*h3*h6*h7*h8 + h10*h2*h4*h6*h7*h8 + 
   h10*h3*h4*h6*h7*h8 + h2*h3*h4*h6*h7*h8 + h10*h3*h5*h6*h7*h8 + 
   h10*h4*h5*h6*h7*h8 + h3*h4*h5*h6*h7*h8 + h1*h10*h3*h5*h6*h9 + 
   h1*h10*h4*h5*h6*h9 + h10*h3*h4*h5*h6*h9 + h1*h10*h3*h5*h7*h9 + 
   h1*h2*h3*h5*h7*h9 + h1*h10*h4*h5*h7*h9 + h1*h2*h4*h5*h7*h9 + 
   h10*h3*h4*h5*h7*h9 + h2*h3*h4*h5*h7*h9 + h1*h10*h3*h6*h7*h9 + 
   h1*h10*h4*h6*h7*h9 + h10*h3*h4*h6*h7*h9 + h1*h10*h5*h6*h7*h9 + 
   h1*h3*h5*h6*h7*h9 + h10*h3*h5*h6*h7*h9 + h1*h4*h5*h6*h7*h9 + 
   h10*h4*h5*h6*h7*h9 + h3*h4*h5*h6*h7*h9 + h1*h10*h4*h5*h8*h9 + 
   h1*h2*h4*h5*h8*h9 + h10*h3*h4*h5*h8*h9 + h2*h3*h4*h5*h8*h9 - 
   h1*h2*h3*h6*h8*h9 + h1*h10*h4*h6*h8*h9 + h10*h3*h4*h6*h8*h9 + 
   h1*h10*h5*h6*h8*h9 + h10*h3*h5*h6*h8*h9 + h1*h4*h5*h6*h8*h9 + 
   h10*h4*h5*h6*h8*h9 + h3*h4*h5*h6*h8*h9 + h10*h3*h4*h7*h8*h9 + 
   h2*h3*h4*h7*h8*h9 + h10*h3*h5*h7*h8*h9 + h2*h3*h5*h7*h8*h9 + 
   h10*h4*h5*h7*h8*h9 + h2*h4*h5*h7*h8*h9 + h3*h4*h5*h7*h8*h9 + 
   h10*h3*h6*h7*h8*h9 + h10*h4*h6*h7*h8*h9 + h3*h4*h6*h7*h8*h9 + 
   h10*h5*h6*h7*h8*h9 + h3*h5*h6*h7*h8*h9 + h4*h5*h6*h7*h8*h9)*
  (h10*h2*h3*h4*h5*h7*h8 + h10*h2*h3*h4*h6*h7*h8 + h10*h3*h4*h5*h6*h7*h8 + 
   h1*h10*h3*h5*h6*h7*h9 + h1*h10*h4*h5*h6*h7*h9 + h10*h3*h4*h5*h6*h7*h9 + 
   h1*h10*h3*h5*h6*h8*h9 + h1*h10*h4*h5*h6*h8*h9 + h10*h3*h4*h5*h6*h8*h9 + 
   h10*h3*h4*h5*h7*h8*h9 + h2*h3*h4*h5*h7*h8*h9 + h10*h3*h4*h6*h7*h8*h9 + 
   h2*h3*h4*h6*h7*h8*h9 + h10*h3*h5*h6*h7*h8*h9 + h10*h4*h5*h6*h7*h8*h9 + 
   h3*h4*h5*h6*h7*h8*h9) - 2*(2*h1*h10 + 4*h1*h2 + h10*h2 + h1*h3 + h10*h3 + 
   2*h2*h3 + h1*h4 + h10*h4 + 2*h2*h4 + h3*h4 + 2*h1*h5 + h10*h5 + h2*h5 + 
   h3*h5 + h4*h5 + 2*h1*h6 + h10*h6 + h2*h6 + h3*h6 + h4*h6 + h5*h6 + h1*h7 + 
   h10*h7 + 2*h2*h7 + h3*h7 + h4*h7 + h5*h7 + h6*h7 + h1*h8 + h10*h8 + 
   2*h2*h8 + h3*h8 + h4*h8 + h5*h8 + h6*h8 + h7*h8 + 2*h1*h9 + h10*h9 + 
   h2*h9 + h3*h9 + h4*h9 + h5*h9 + h6*h9 + h7*h9 + h8*h9)*
  (2*h1*h10*h2 + h1*h10*h3 + 2*h1*h2*h3 + h10*h2*h3 + h1*h10*h4 + 
    2*h1*h2*h4 + h10*h2*h4 + h10*h3*h4 + 2*h2*h3*h4 + 2*h1*h10*h5 + 
    2*h1*h2*h5 + h10*h2*h5 + h1*h3*h5 + h10*h3*h5 + h2*h3*h5 + h1*h4*h5 + 
    h10*h4*h5 + h2*h4*h5 + h3*h4*h5 + 2*h1*h10*h6 + 2*h1*h2*h6 + h10*h2*h6 + 
    h1*h3*h6 + h10*h3*h6 + h2*h3*h6 + h1*h4*h6 + h10*h4*h6 + h2*h4*h6 + 
    h3*h4*h6 + 2*h1*h5*h6 + h10*h5*h6 + h3*h5*h6 + h4*h5*h6 + h1*h10*h7 + 
    2*h1*h2*h7 + h10*h2*h7 + h1*h3*h7 + h10*h3*h7 + 2*h2*h3*h7 + h1*h4*h7 + 
    h10*h4*h7 + 2*h2*h4*h7 + h3*h4*h7 + h1*h5*h7 + h10*h5*h7 + h2*h5*h7 + 
    h3*h5*h7 + h4*h5*h7 + h1*h6*h7 + h10*h6*h7 + h2*h6*h7 + h3*h6*h7 + 
    h4*h6*h7 + h5*h6*h7 + h1*h10*h8 + 2*h1*h2*h8 + h10*h2*h8 + h10*h3*h8 + 
    2*h2*h3*h8 + h1*h4*h8 + h10*h4*h8 + 2*h2*h4*h8 + h3*h4*h8 + h1*h5*h8 + 
    h10*h5*h8 + h2*h5*h8 + h3*h5*h8 + h4*h5*h8 + h1*h6*h8 + h10*h6*h8 + 
    h2*h6*h8 + h3*h6*h8 + h4*h6*h8 + h5*h6*h8 + h10*h7*h8 + 2*h2*h7*h8 + 
    h3*h7*h8 + h4*h7*h8 + h5*h7*h8 + h6*h7*h8 + 2*h1*h10*h9 + 2*h1*h2*h9 + 
    h1*h3*h9 + h10*h3*h9 + h2*h3*h9 + h1*h4*h9 + h10*h4*h9 + h2*h4*h9 + 
    h3*h4*h9 + 2*h1*h5*h9 + h10*h5*h9 + h2*h5*h9 + h3*h5*h9 + h4*h5*h9 + 
    2*h1*h6*h9 + h10*h6*h9 + h3*h6*h9 + h4*h6*h9 + h5*h6*h9 + h1*h7*h9 + 
    h10*h7*h9 + h2*h7*h9 + h3*h7*h9 + h4*h7*h9 + h5*h7*h9 + h6*h7*h9 + 
    h1*h8*h9 + h10*h8*h9 + h2*h8*h9 + h3*h8*h9 + h4*h8*h9 + h5*h8*h9 + 
    h6*h8*h9 + h7*h8*h9)^2*(h1*h10*h2*h3*h5*h7 + h1*h10*h2*h4*h5*h7 + 
   h10*h2*h3*h4*h5*h7 + h1*h10*h2*h3*h6*h7 + h1*h10*h2*h4*h6*h7 + 
   h10*h2*h3*h4*h6*h7 + h1*h10*h3*h5*h6*h7 + h1*h10*h4*h5*h6*h7 + 
   h10*h3*h4*h5*h6*h7 + h1*h10*h2*h4*h5*h8 + h10*h2*h3*h4*h5*h8 + 
   h1*h10*h2*h4*h6*h8 + h10*h2*h3*h4*h6*h8 + h1*h10*h4*h5*h6*h8 + 
   h10*h3*h4*h5*h6*h8 + h10*h2*h3*h4*h7*h8 + h10*h2*h3*h5*h7*h8 + 
   h10*h2*h4*h5*h7*h8 + h10*h3*h4*h5*h7*h8 + h2*h3*h4*h5*h7*h8 + 
   h10*h2*h3*h6*h7*h8 + h10*h2*h4*h6*h7*h8 + h10*h3*h4*h6*h7*h8 + 
   h2*h3*h4*h6*h7*h8 + h10*h3*h5*h6*h7*h8 + h10*h4*h5*h6*h7*h8 + 
   h3*h4*h5*h6*h7*h8 + h1*h10*h3*h5*h6*h9 + h1*h10*h4*h5*h6*h9 + 
   h10*h3*h4*h5*h6*h9 + h1*h10*h3*h5*h7*h9 + h1*h2*h3*h5*h7*h9 + 
   h1*h10*h4*h5*h7*h9 + h1*h2*h4*h5*h7*h9 + h10*h3*h4*h5*h7*h9 + 
   h2*h3*h4*h5*h7*h9 + h1*h10*h3*h6*h7*h9 + h1*h10*h4*h6*h7*h9 + 
   h10*h3*h4*h6*h7*h9 + h1*h10*h5*h6*h7*h9 + h1*h3*h5*h6*h7*h9 + 
   h10*h3*h5*h6*h7*h9 + h1*h4*h5*h6*h7*h9 + h10*h4*h5*h6*h7*h9 + 
   h3*h4*h5*h6*h7*h9 + h1*h10*h4*h5*h8*h9 + h1*h2*h4*h5*h8*h9 + 
   h10*h3*h4*h5*h8*h9 + h2*h3*h4*h5*h8*h9 - h1*h2*h3*h6*h8*h9 + 
   h1*h10*h4*h6*h8*h9 + h10*h3*h4*h6*h8*h9 + h1*h10*h5*h6*h8*h9 + 
   h10*h3*h5*h6*h8*h9 + h1*h4*h5*h6*h8*h9 + h10*h4*h5*h6*h8*h9 + 
   h3*h4*h5*h6*h8*h9 + h10*h3*h4*h7*h8*h9 + h2*h3*h4*h7*h8*h9 + 
   h10*h3*h5*h7*h8*h9 + h2*h3*h5*h7*h8*h9 + h10*h4*h5*h7*h8*h9 + 
   h2*h4*h5*h7*h8*h9 + h3*h4*h5*h7*h8*h9 + h10*h3*h6*h7*h8*h9 + 
   h10*h4*h6*h7*h8*h9 + h3*h4*h6*h7*h8*h9 + h10*h5*h6*h7*h8*h9 + 
   h3*h5*h6*h7*h8*h9 + h4*h5*h6*h7*h8*h9)*(h10*h2*h3*h4*h5*h7*h8 + 
   h10*h2*h3*h4*h6*h7*h8 + h10*h3*h4*h5*h6*h7*h8 + h1*h10*h3*h5*h6*h7*h9 + 
   h1*h10*h4*h5*h6*h7*h9 + h10*h3*h4*h5*h6*h7*h9 + h1*h10*h3*h5*h6*h8*h9 + 
   h1*h10*h4*h5*h6*h8*h9 + h10*h3*h4*h5*h6*h8*h9 + h10*h3*h4*h5*h7*h8*h9 + 
   h2*h3*h4*h5*h7*h8*h9 + h10*h3*h4*h6*h7*h8*h9 + h2*h3*h4*h6*h7*h8*h9 + 
   h10*h3*h5*h6*h7*h8*h9 + h10*h4*h5*h6*h7*h8*h9 + h3*h4*h5*h6*h7*h8*h9) - 
 3*(2*h1 + h10 + 2*h2 + h3 + h4 + h5 + h6 + h7 + h8 + h9)^2*
  (2*h1*h10 + 4*h1*h2 + h10*h2 + h1*h3 + h10*h3 + 2*h2*h3 + h1*h4 + h10*h4 + 
   2*h2*h4 + h3*h4 + 2*h1*h5 + h10*h5 + h2*h5 + h3*h5 + h4*h5 + 2*h1*h6 + 
   h10*h6 + h2*h6 + h3*h6 + h4*h6 + h5*h6 + h1*h7 + h10*h7 + 2*h2*h7 + 
   h3*h7 + h4*h7 + h5*h7 + h6*h7 + h1*h8 + h10*h8 + 2*h2*h8 + h3*h8 + h4*h8 + 
   h5*h8 + h6*h8 + h7*h8 + 2*h1*h9 + h10*h9 + h2*h9 + h3*h9 + h4*h9 + h5*h9 + 
   h6*h9 + h7*h9 + h8*h9)*(h1*h10*h2*h3 + h1*h10*h2*h4 + h10*h2*h3*h4 + 
   2*h1*h10*h2*h5 + h1*h10*h3*h5 + h1*h2*h3*h5 + h10*h2*h3*h5 + 
   h1*h10*h4*h5 + h1*h2*h4*h5 + h10*h2*h4*h5 + h10*h3*h4*h5 + h2*h3*h4*h5 + 
   2*h1*h10*h2*h6 + h1*h10*h3*h6 + h1*h2*h3*h6 + h10*h2*h3*h6 + 
   h1*h10*h4*h6 + h1*h2*h4*h6 + h10*h2*h4*h6 + h10*h3*h4*h6 + h2*h3*h4*h6 + 
   2*h1*h10*h5*h6 + h1*h3*h5*h6 + h10*h3*h5*h6 + h1*h4*h5*h6 + h10*h4*h5*h6 + 
   h3*h4*h5*h6 + h1*h10*h2*h7 + h1*h10*h3*h7 + 2*h1*h2*h3*h7 + h10*h2*h3*h7 + 
   h1*h10*h4*h7 + 2*h1*h2*h4*h7 + h10*h2*h4*h7 + h10*h3*h4*h7 + 
   2*h2*h3*h4*h7 + h1*h10*h5*h7 + h1*h2*h5*h7 + h10*h2*h5*h7 + h1*h3*h5*h7 + 
   h10*h3*h5*h7 + h2*h3*h5*h7 + h1*h4*h5*h7 + h10*h4*h5*h7 + h2*h4*h5*h7 + 
   h3*h4*h5*h7 + h1*h10*h6*h7 + h1*h2*h6*h7 + h10*h2*h6*h7 + h1*h3*h6*h7 + 
   h10*h3*h6*h7 + h2*h3*h6*h7 + h1*h4*h6*h7 + h10*h4*h6*h7 + h2*h4*h6*h7 + 
   h3*h4*h6*h7 + h1*h5*h6*h7 + h10*h5*h6*h7 + h3*h5*h6*h7 + h4*h5*h6*h7 + 
   h1*h10*h2*h8 + h10*h2*h3*h8 + h1*h10*h4*h8 + 2*h1*h2*h4*h8 + 
   h10*h2*h4*h8 + h10*h3*h4*h8 + 2*h2*h3*h4*h8 + h1*h10*h5*h8 + h1*h2*h5*h8 + 
   h10*h2*h5*h8 + h10*h3*h5*h8 + h2*h3*h5*h8 + h1*h4*h5*h8 + h10*h4*h5*h8 + 
   h2*h4*h5*h8 + h3*h4*h5*h8 + h1*h10*h6*h8 + h1*h2*h6*h8 + h10*h2*h6*h8 + 
   h10*h3*h6*h8 + h2*h3*h6*h8 + h1*h4*h6*h8 + h10*h4*h6*h8 + h2*h4*h6*h8 + 
   h3*h4*h6*h8 + h1*h5*h6*h8 + h10*h5*h6*h8 + h3*h5*h6*h8 + h4*h5*h6*h8 + 
   h10*h2*h7*h8 + h10*h3*h7*h8 + 2*h2*h3*h7*h8 + h10*h4*h7*h8 + 
   2*h2*h4*h7*h8 + h3*h4*h7*h8 + h10*h5*h7*h8 + h2*h5*h7*h8 + h3*h5*h7*h8 + 
   h4*h5*h7*h8 + h10*h6*h7*h8 + h2*h6*h7*h8 + h3*h6*h7*h8 + h4*h6*h7*h8 + 
   h5*h6*h7*h8 + h1*h10*h3*h9 + h1*h2*h3*h9 + h1*h10*h4*h9 + h1*h2*h4*h9 + 
   h10*h3*h4*h9 + h2*h3*h4*h9 + 2*h1*h10*h5*h9 + 2*h1*h2*h5*h9 + 
   h1*h3*h5*h9 + h10*h3*h5*h9 + h2*h3*h5*h9 + h1*h4*h5*h9 + h10*h4*h5*h9 + 
   h2*h4*h5*h9 + h3*h4*h5*h9 + 2*h1*h10*h6*h9 + h1*h3*h6*h9 + h10*h3*h6*h9 + 
   h1*h4*h6*h9 + h10*h4*h6*h9 + h3*h4*h6*h9 + 2*h1*h5*h6*h9 + h10*h5*h6*h9 + 
   h3*h5*h6*h9 + h4*h5*h6*h9 + h1*h10*h7*h9 + h1*h2*h7*h9 + h1*h3*h7*h9 + 
   h10*h3*h7*h9 + h2*h3*h7*h9 + h1*h4*h7*h9 + h10*h4*h7*h9 + h2*h4*h7*h9 + 
   h3*h4*h7*h9 + h1*h5*h7*h9 + h10*h5*h7*h9 + h2*h5*h7*h9 + h3*h5*h7*h9 + 
   h4*h5*h7*h9 + h1*h6*h7*h9 + h10*h6*h7*h9 + h3*h6*h7*h9 + h4*h6*h7*h9 + 
   h5*h6*h7*h9 + h1*h10*h8*h9 + h1*h2*h8*h9 + h10*h3*h8*h9 + h2*h3*h8*h9 + 
   h1*h4*h8*h9 + h10*h4*h8*h9 + h2*h4*h8*h9 + h3*h4*h8*h9 + h1*h5*h8*h9 + 
   h10*h5*h8*h9 + h2*h5*h8*h9 + h3*h5*h8*h9 + h4*h5*h8*h9 + h1*h6*h8*h9 + 
   h10*h6*h8*h9 + h3*h6*h8*h9 + h4*h6*h8*h9 + h5*h6*h8*h9 + h10*h7*h8*h9 + 
   h2*h7*h8*h9 + h3*h7*h8*h9 + h4*h7*h8*h9 + h5*h7*h8*h9 + h6*h7*h8*h9)*
  (h1*h10*h2*h3*h5*h7 + h1*h10*h2*h4*h5*h7 + h10*h2*h3*h4*h5*h7 + 
   h1*h10*h2*h3*h6*h7 + h1*h10*h2*h4*h6*h7 + h10*h2*h3*h4*h6*h7 + 
   h1*h10*h3*h5*h6*h7 + h1*h10*h4*h5*h6*h7 + h10*h3*h4*h5*h6*h7 + 
   h1*h10*h2*h4*h5*h8 + h10*h2*h3*h4*h5*h8 + h1*h10*h2*h4*h6*h8 + 
   h10*h2*h3*h4*h6*h8 + h1*h10*h4*h5*h6*h8 + h10*h3*h4*h5*h6*h8 + 
   h10*h2*h3*h4*h7*h8 + h10*h2*h3*h5*h7*h8 + h10*h2*h4*h5*h7*h8 + 
   h10*h3*h4*h5*h7*h8 + h2*h3*h4*h5*h7*h8 + h10*h2*h3*h6*h7*h8 + 
   h10*h2*h4*h6*h7*h8 + h10*h3*h4*h6*h7*h8 + h2*h3*h4*h6*h7*h8 + 
   h10*h3*h5*h6*h7*h8 + h10*h4*h5*h6*h7*h8 + h3*h4*h5*h6*h7*h8 + 
   h1*h10*h3*h5*h6*h9 + h1*h10*h4*h5*h6*h9 + h10*h3*h4*h5*h6*h9 + 
   h1*h10*h3*h5*h7*h9 + h1*h2*h3*h5*h7*h9 + h1*h10*h4*h5*h7*h9 + 
   h1*h2*h4*h5*h7*h9 + h10*h3*h4*h5*h7*h9 + h2*h3*h4*h5*h7*h9 + 
   h1*h10*h3*h6*h7*h9 + h1*h10*h4*h6*h7*h9 + h10*h3*h4*h6*h7*h9 + 
   h1*h10*h5*h6*h7*h9 + h1*h3*h5*h6*h7*h9 + h10*h3*h5*h6*h7*h9 + 
   h1*h4*h5*h6*h7*h9 + h10*h4*h5*h6*h7*h9 + h3*h4*h5*h6*h7*h9 + 
   h1*h10*h4*h5*h8*h9 + h1*h2*h4*h5*h8*h9 + h10*h3*h4*h5*h8*h9 + 
   h2*h3*h4*h5*h8*h9 - h1*h2*h3*h6*h8*h9 + h1*h10*h4*h6*h8*h9 + 
   h10*h3*h4*h6*h8*h9 + h1*h10*h5*h6*h8*h9 + h10*h3*h5*h6*h8*h9 + 
   h1*h4*h5*h6*h8*h9 + h10*h4*h5*h6*h8*h9 + h3*h4*h5*h6*h8*h9 + 
   h10*h3*h4*h7*h8*h9 + h2*h3*h4*h7*h8*h9 + h10*h3*h5*h7*h8*h9 + 
   h2*h3*h5*h7*h8*h9 + h10*h4*h5*h7*h8*h9 + h2*h4*h5*h7*h8*h9 + 
   h3*h4*h5*h7*h8*h9 + h10*h3*h6*h7*h8*h9 + h10*h4*h6*h7*h8*h9 + 
   h3*h4*h6*h7*h8*h9 + h10*h5*h6*h7*h8*h9 + h3*h5*h6*h7*h8*h9 + 
   h4*h5*h6*h7*h8*h9)*(h10*h2*h3*h4*h5*h7*h8 + h10*h2*h3*h4*h6*h7*h8 + 
   h10*h3*h4*h5*h6*h7*h8 + h1*h10*h3*h5*h6*h7*h9 + h1*h10*h4*h5*h6*h7*h9 + 
   h10*h3*h4*h5*h6*h7*h9 + h1*h10*h3*h5*h6*h8*h9 + h1*h10*h4*h5*h6*h8*h9 + 
   h10*h3*h4*h5*h6*h8*h9 + h10*h3*h4*h5*h7*h8*h9 + h2*h3*h4*h5*h7*h8*h9 + 
   h10*h3*h4*h6*h7*h8*h9 + h2*h3*h4*h6*h7*h8*h9 + h10*h3*h5*h6*h7*h8*h9 + 
   h10*h4*h5*h6*h7*h8*h9 + h3*h4*h5*h6*h7*h8*h9) + 
 (2*h1 + h10 + 2*h2 + h3 + h4 + h5 + h6 + h7 + h8 + h9)*
  (2*h1*h10*h2 + h1*h10*h3 + 2*h1*h2*h3 + h10*h2*h3 + h1*h10*h4 + 
   2*h1*h2*h4 + h10*h2*h4 + h10*h3*h4 + 2*h2*h3*h4 + 2*h1*h10*h5 + 
   2*h1*h2*h5 + h10*h2*h5 + h1*h3*h5 + h10*h3*h5 + h2*h3*h5 + h1*h4*h5 + 
   h10*h4*h5 + h2*h4*h5 + h3*h4*h5 + 2*h1*h10*h6 + 2*h1*h2*h6 + h10*h2*h6 + 
   h1*h3*h6 + h10*h3*h6 + h2*h3*h6 + h1*h4*h6 + h10*h4*h6 + h2*h4*h6 + 
   h3*h4*h6 + 2*h1*h5*h6 + h10*h5*h6 + h3*h5*h6 + h4*h5*h6 + h1*h10*h7 + 
   2*h1*h2*h7 + h10*h2*h7 + h1*h3*h7 + h10*h3*h7 + 2*h2*h3*h7 + h1*h4*h7 + 
   h10*h4*h7 + 2*h2*h4*h7 + h3*h4*h7 + h1*h5*h7 + h10*h5*h7 + h2*h5*h7 + 
   h3*h5*h7 + h4*h5*h7 + h1*h6*h7 + h10*h6*h7 + h2*h6*h7 + h3*h6*h7 + 
   h4*h6*h7 + h5*h6*h7 + h1*h10*h8 + 2*h1*h2*h8 + h10*h2*h8 + h10*h3*h8 + 
   2*h2*h3*h8 + h1*h4*h8 + h10*h4*h8 + 2*h2*h4*h8 + h3*h4*h8 + h1*h5*h8 + 
   h10*h5*h8 + h2*h5*h8 + h3*h5*h8 + h4*h5*h8 + h1*h6*h8 + h10*h6*h8 + 
   h2*h6*h8 + h3*h6*h8 + h4*h6*h8 + h5*h6*h8 + h10*h7*h8 + 2*h2*h7*h8 + 
   h3*h7*h8 + h4*h7*h8 + h5*h7*h8 + h6*h7*h8 + 2*h1*h10*h9 + 2*h1*h2*h9 + 
   h1*h3*h9 + h10*h3*h9 + h2*h3*h9 + h1*h4*h9 + h10*h4*h9 + h2*h4*h9 + 
   h3*h4*h9 + 2*h1*h5*h9 + h10*h5*h9 + h2*h5*h9 + h3*h5*h9 + h4*h5*h9 + 
   2*h1*h6*h9 + h10*h6*h9 + h3*h6*h9 + h4*h6*h9 + h5*h6*h9 + h1*h7*h9 + 
   h10*h7*h9 + h2*h7*h9 + h3*h7*h9 + h4*h7*h9 + h5*h7*h9 + h6*h7*h9 + 
   h1*h8*h9 + h10*h8*h9 + h2*h8*h9 + h3*h8*h9 + h4*h8*h9 + h5*h8*h9 + 
   h6*h8*h9 + h7*h8*h9)*(h1*h10*h2*h3 + h1*h10*h2*h4 + h10*h2*h3*h4 + 
   2*h1*h10*h2*h5 + h1*h10*h3*h5 + h1*h2*h3*h5 + h10*h2*h3*h5 + 
   h1*h10*h4*h5 + h1*h2*h4*h5 + h10*h2*h4*h5 + h10*h3*h4*h5 + h2*h3*h4*h5 + 
   2*h1*h10*h2*h6 + h1*h10*h3*h6 + h1*h2*h3*h6 + h10*h2*h3*h6 + 
   h1*h10*h4*h6 + h1*h2*h4*h6 + h10*h2*h4*h6 + h10*h3*h4*h6 + h2*h3*h4*h6 + 
   2*h1*h10*h5*h6 + h1*h3*h5*h6 + h10*h3*h5*h6 + h1*h4*h5*h6 + h10*h4*h5*h6 + 
   h3*h4*h5*h6 + h1*h10*h2*h7 + h1*h10*h3*h7 + 2*h1*h2*h3*h7 + h10*h2*h3*h7 + 
   h1*h10*h4*h7 + 2*h1*h2*h4*h7 + h10*h2*h4*h7 + h10*h3*h4*h7 + 
   2*h2*h3*h4*h7 + h1*h10*h5*h7 + h1*h2*h5*h7 + h10*h2*h5*h7 + h1*h3*h5*h7 + 
   h10*h3*h5*h7 + h2*h3*h5*h7 + h1*h4*h5*h7 + h10*h4*h5*h7 + h2*h4*h5*h7 + 
   h3*h4*h5*h7 + h1*h10*h6*h7 + h1*h2*h6*h7 + h10*h2*h6*h7 + h1*h3*h6*h7 + 
   h10*h3*h6*h7 + h2*h3*h6*h7 + h1*h4*h6*h7 + h10*h4*h6*h7 + h2*h4*h6*h7 + 
   h3*h4*h6*h7 + h1*h5*h6*h7 + h10*h5*h6*h7 + h3*h5*h6*h7 + h4*h5*h6*h7 + 
   h1*h10*h2*h8 + h10*h2*h3*h8 + h1*h10*h4*h8 + 2*h1*h2*h4*h8 + 
   h10*h2*h4*h8 + h10*h3*h4*h8 + 2*h2*h3*h4*h8 + h1*h10*h5*h8 + h1*h2*h5*h8 + 
   h10*h2*h5*h8 + h10*h3*h5*h8 + h2*h3*h5*h8 + h1*h4*h5*h8 + h10*h4*h5*h8 + 
   h2*h4*h5*h8 + h3*h4*h5*h8 + h1*h10*h6*h8 + h1*h2*h6*h8 + h10*h2*h6*h8 + 
   h10*h3*h6*h8 + h2*h3*h6*h8 + h1*h4*h6*h8 + h10*h4*h6*h8 + h2*h4*h6*h8 + 
   h3*h4*h6*h8 + h1*h5*h6*h8 + h10*h5*h6*h8 + h3*h5*h6*h8 + h4*h5*h6*h8 + 
   h10*h2*h7*h8 + h10*h3*h7*h8 + 2*h2*h3*h7*h8 + h10*h4*h7*h8 + 
   2*h2*h4*h7*h8 + h3*h4*h7*h8 + h10*h5*h7*h8 + h2*h5*h7*h8 + h3*h5*h7*h8 + 
   h4*h5*h7*h8 + h10*h6*h7*h8 + h2*h6*h7*h8 + h3*h6*h7*h8 + h4*h6*h7*h8 + 
   h5*h6*h7*h8 + h1*h10*h3*h9 + h1*h2*h3*h9 + h1*h10*h4*h9 + h1*h2*h4*h9 + 
   h10*h3*h4*h9 + h2*h3*h4*h9 + 2*h1*h10*h5*h9 + 2*h1*h2*h5*h9 + 
   h1*h3*h5*h9 + h10*h3*h5*h9 + h2*h3*h5*h9 + h1*h4*h5*h9 + h10*h4*h5*h9 + 
   h2*h4*h5*h9 + h3*h4*h5*h9 + 2*h1*h10*h6*h9 + h1*h3*h6*h9 + h10*h3*h6*h9 + 
   h1*h4*h6*h9 + h10*h4*h6*h9 + h3*h4*h6*h9 + 2*h1*h5*h6*h9 + h10*h5*h6*h9 + 
   h3*h5*h6*h9 + h4*h5*h6*h9 + h1*h10*h7*h9 + h1*h2*h7*h9 + h1*h3*h7*h9 + 
   h10*h3*h7*h9 + h2*h3*h7*h9 + h1*h4*h7*h9 + h10*h4*h7*h9 + h2*h4*h7*h9 + 
   h3*h4*h7*h9 + h1*h5*h7*h9 + h10*h5*h7*h9 + h2*h5*h7*h9 + h3*h5*h7*h9 + 
   h4*h5*h7*h9 + h1*h6*h7*h9 + h10*h6*h7*h9 + h3*h6*h7*h9 + h4*h6*h7*h9 + 
   h5*h6*h7*h9 + h1*h10*h8*h9 + h1*h2*h8*h9 + h10*h3*h8*h9 + h2*h3*h8*h9 + 
   h1*h4*h8*h9 + h10*h4*h8*h9 + h2*h4*h8*h9 + h3*h4*h8*h9 + h1*h5*h8*h9 + 
   h10*h5*h8*h9 + h2*h5*h8*h9 + h3*h5*h8*h9 + h4*h5*h8*h9 + h1*h6*h8*h9 + 
   h10*h6*h8*h9 + h3*h6*h8*h9 + h4*h6*h8*h9 + h5*h6*h8*h9 + h10*h7*h8*h9 + 
   h2*h7*h8*h9 + h3*h7*h8*h9 + h4*h7*h8*h9 + h5*h7*h8*h9 + h6*h7*h8*h9)*
  (h1*h10*h2*h3*h5*h7 + h1*h10*h2*h4*h5*h7 + h10*h2*h3*h4*h5*h7 + 
   h1*h10*h2*h3*h6*h7 + h1*h10*h2*h4*h6*h7 + h10*h2*h3*h4*h6*h7 + 
   h1*h10*h3*h5*h6*h7 + h1*h10*h4*h5*h6*h7 + h10*h3*h4*h5*h6*h7 + 
   h1*h10*h2*h4*h5*h8 + h10*h2*h3*h4*h5*h8 + h1*h10*h2*h4*h6*h8 + 
   h10*h2*h3*h4*h6*h8 + h1*h10*h4*h5*h6*h8 + h10*h3*h4*h5*h6*h8 + 
   h10*h2*h3*h4*h7*h8 + h10*h2*h3*h5*h7*h8 + h10*h2*h4*h5*h7*h8 + 
   h10*h3*h4*h5*h7*h8 + h2*h3*h4*h5*h7*h8 + h10*h2*h3*h6*h7*h8 + 
   h10*h2*h4*h6*h7*h8 + h10*h3*h4*h6*h7*h8 + h2*h3*h4*h6*h7*h8 + 
   h10*h3*h5*h6*h7*h8 + h10*h4*h5*h6*h7*h8 + h3*h4*h5*h6*h7*h8 + 
   h1*h10*h3*h5*h6*h9 + h1*h10*h4*h5*h6*h9 + h10*h3*h4*h5*h6*h9 + 
   h1*h10*h3*h5*h7*h9 + h1*h2*h3*h5*h7*h9 + h1*h10*h4*h5*h7*h9 + 
   h1*h2*h4*h5*h7*h9 + h10*h3*h4*h5*h7*h9 + h2*h3*h4*h5*h7*h9 + 
   h1*h10*h3*h6*h7*h9 + h1*h10*h4*h6*h7*h9 + h10*h3*h4*h6*h7*h9 + 
   h1*h10*h5*h6*h7*h9 + h1*h3*h5*h6*h7*h9 + h10*h3*h5*h6*h7*h9 + 
   h1*h4*h5*h6*h7*h9 + h10*h4*h5*h6*h7*h9 + h3*h4*h5*h6*h7*h9 + 
   h1*h10*h4*h5*h8*h9 + h1*h2*h4*h5*h8*h9 + h10*h3*h4*h5*h8*h9 + 
   h2*h3*h4*h5*h8*h9 - h1*h2*h3*h6*h8*h9 + h1*h10*h4*h6*h8*h9 + 
   h10*h3*h4*h6*h8*h9 + h1*h10*h5*h6*h8*h9 + h10*h3*h5*h6*h8*h9 + 
   h1*h4*h5*h6*h8*h9 + h10*h4*h5*h6*h8*h9 + h3*h4*h5*h6*h8*h9 + 
   h10*h3*h4*h7*h8*h9 + h2*h3*h4*h7*h8*h9 + h10*h3*h5*h7*h8*h9 + 
   h2*h3*h5*h7*h8*h9 + h10*h4*h5*h7*h8*h9 + h2*h4*h5*h7*h8*h9 + 
   h3*h4*h5*h7*h8*h9 + h10*h3*h6*h7*h8*h9 + h10*h4*h6*h7*h8*h9 + 
   h3*h4*h6*h7*h8*h9 + h10*h5*h6*h7*h8*h9 + h3*h5*h6*h7*h8*h9 + 
   h4*h5*h6*h7*h8*h9)*(h10*h2*h3*h4*h5*h7*h8 + h10*h2*h3*h4*h6*h7*h8 + 
   h10*h3*h4*h5*h6*h7*h8 + h1*h10*h3*h5*h6*h7*h9 + h1*h10*h4*h5*h6*h7*h9 + 
   h10*h3*h4*h5*h6*h7*h9 + h1*h10*h3*h5*h6*h8*h9 + h1*h10*h4*h5*h6*h8*h9 + 
   h10*h3*h4*h5*h6*h8*h9 + h10*h3*h4*h5*h7*h8*h9 + h2*h3*h4*h5*h7*h8*h9 + 
   h10*h3*h4*h6*h7*h8*h9 + h2*h3*h4*h6*h7*h8*h9 + h10*h3*h5*h6*h7*h8*h9 + 
   h10*h4*h5*h6*h7*h8*h9 + h3*h4*h5*h6*h7*h8*h9) - 
 (2*h1 + h10 + 2*h2 + h3 + h4 + h5 + h6 + h7 + h8 + h9)*
  (2*h1*h10 + 4*h1*h2 + h10*h2 + h1*h3 + h10*h3 + 2*h2*h3 + h1*h4 + h10*h4 + 
   2*h2*h4 + h3*h4 + 2*h1*h5 + h10*h5 + h2*h5 + h3*h5 + h4*h5 + 2*h1*h6 + 
   h10*h6 + h2*h6 + h3*h6 + h4*h6 + h5*h6 + h1*h7 + h10*h7 + 2*h2*h7 + 
   h3*h7 + h4*h7 + h5*h7 + h6*h7 + h1*h8 + h10*h8 + 2*h2*h8 + h3*h8 + h4*h8 + 
   h5*h8 + h6*h8 + h7*h8 + 2*h1*h9 + h10*h9 + h2*h9 + h3*h9 + h4*h9 + h5*h9 + 
   h6*h9 + h7*h9 + h8*h9)*(h1*h10*h2*h3*h5 + h1*h10*h2*h4*h5 + 
   h10*h2*h3*h4*h5 + h1*h10*h2*h3*h6 + h1*h10*h2*h4*h6 + h10*h2*h3*h4*h6 + 
   h1*h10*h3*h5*h6 + h1*h10*h4*h5*h6 + h10*h3*h4*h5*h6 + h1*h10*h2*h3*h7 + 
   h1*h10*h2*h4*h7 + h10*h2*h3*h4*h7 + h1*h10*h2*h5*h7 + h1*h10*h3*h5*h7 + 
   h1*h2*h3*h5*h7 + h10*h2*h3*h5*h7 + h1*h10*h4*h5*h7 + h1*h2*h4*h5*h7 + 
   h10*h2*h4*h5*h7 + h10*h3*h4*h5*h7 + h2*h3*h4*h5*h7 + h1*h10*h2*h6*h7 + 
   h1*h10*h3*h6*h7 + h1*h2*h3*h6*h7 + h10*h2*h3*h6*h7 + h1*h10*h4*h6*h7 + 
   h1*h2*h4*h6*h7 + h10*h2*h4*h6*h7 + h10*h3*h4*h6*h7 + h2*h3*h4*h6*h7 + 
   h1*h10*h5*h6*h7 + h1*h3*h5*h6*h7 + h10*h3*h5*h6*h7 + h1*h4*h5*h6*h7 + 
   h10*h4*h5*h6*h7 + h3*h4*h5*h6*h7 + h1*h10*h2*h4*h8 + h10*h2*h3*h4*h8 + 
   h1*h10*h2*h5*h8 + h10*h2*h3*h5*h8 + h1*h10*h4*h5*h8 + h1*h2*h4*h5*h8 + 
   h10*h2*h4*h5*h8 + h10*h3*h4*h5*h8 + h2*h3*h4*h5*h8 + h1*h10*h2*h6*h8 + 
   h10*h2*h3*h6*h8 + h1*h10*h4*h6*h8 + h1*h2*h4*h6*h8 + h10*h2*h4*h6*h8 + 
   h10*h3*h4*h6*h8 + h2*h3*h4*h6*h8 + h1*h10*h5*h6*h8 + h10*h3*h5*h6*h8 + 
   h1*h4*h5*h6*h8 + h10*h4*h5*h6*h8 + h3*h4*h5*h6*h8 + h10*h2*h3*h7*h8 + 
   h10*h2*h4*h7*h8 + h10*h3*h4*h7*h8 + 2*h2*h3*h4*h7*h8 + h10*h2*h5*h7*h8 + 
   h10*h3*h5*h7*h8 + h2*h3*h5*h7*h8 + h10*h4*h5*h7*h8 + h2*h4*h5*h7*h8 + 
   h3*h4*h5*h7*h8 + h10*h2*h6*h7*h8 + h10*h3*h6*h7*h8 + h2*h3*h6*h7*h8 + 
   h10*h4*h6*h7*h8 + h2*h4*h6*h7*h8 + h3*h4*h6*h7*h8 + h10*h5*h6*h7*h8 + 
   h3*h5*h6*h7*h8 + h4*h5*h6*h7*h8 + h1*h10*h3*h5*h9 + h1*h2*h3*h5*h9 + 
   h1*h10*h4*h5*h9 + h1*h2*h4*h5*h9 + h10*h3*h4*h5*h9 + h2*h3*h4*h5*h9 + 
   h1*h10*h3*h6*h9 + h1*h10*h4*h6*h9 + h10*h3*h4*h6*h9 + 2*h1*h10*h5*h6*h9 + 
   h1*h3*h5*h6*h9 + h10*h3*h5*h6*h9 + h1*h4*h5*h6*h9 + h10*h4*h5*h6*h9 + 
   h3*h4*h5*h6*h9 + h1*h10*h3*h7*h9 + h1*h2*h3*h7*h9 + h1*h10*h4*h7*h9 + 
   h1*h2*h4*h7*h9 + h10*h3*h4*h7*h9 + h2*h3*h4*h7*h9 + h1*h10*h5*h7*h9 + 
   h1*h2*h5*h7*h9 + h1*h3*h5*h7*h9 + h10*h3*h5*h7*h9 + h2*h3*h5*h7*h9 + 
   h1*h4*h5*h7*h9 + h10*h4*h5*h7*h9 + h2*h4*h5*h7*h9 + h3*h4*h5*h7*h9 + 
   h1*h10*h6*h7*h9 + h1*h3*h6*h7*h9 + h10*h3*h6*h7*h9 + h1*h4*h6*h7*h9 + 
   h10*h4*h6*h7*h9 + h3*h4*h6*h7*h9 + h1*h5*h6*h7*h9 + h10*h5*h6*h7*h9 + 
   h3*h5*h6*h7*h9 + h4*h5*h6*h7*h9 + h1*h10*h4*h8*h9 + h1*h2*h4*h8*h9 + 
   h10*h3*h4*h8*h9 + h2*h3*h4*h8*h9 + h1*h10*h5*h8*h9 + h1*h2*h5*h8*h9 + 
   h10*h3*h5*h8*h9 + h2*h3*h5*h8*h9 + h1*h4*h5*h8*h9 + h10*h4*h5*h8*h9 + 
   h2*h4*h5*h8*h9 + h3*h4*h5*h8*h9 + h1*h10*h6*h8*h9 + h10*h3*h6*h8*h9 + 
   h1*h4*h6*h8*h9 + h10*h4*h6*h8*h9 + h3*h4*h6*h8*h9 + h1*h5*h6*h8*h9 + 
   h10*h5*h6*h8*h9 + h3*h5*h6*h8*h9 + h4*h5*h6*h8*h9 + h10*h3*h7*h8*h9 + 
   h2*h3*h7*h8*h9 + h10*h4*h7*h8*h9 + h2*h4*h7*h8*h9 + h3*h4*h7*h8*h9 + 
   h10*h5*h7*h8*h9 + h2*h5*h7*h8*h9 + h3*h5*h7*h8*h9 + h4*h5*h7*h8*h9 + 
   h10*h6*h7*h8*h9 + h3*h6*h7*h8*h9 + h4*h6*h7*h8*h9 + h5*h6*h7*h8*h9)*
  (h1*h10*h2*h3*h5*h7 + h1*h10*h2*h4*h5*h7 + h10*h2*h3*h4*h5*h7 + 
   h1*h10*h2*h3*h6*h7 + h1*h10*h2*h4*h6*h7 + h10*h2*h3*h4*h6*h7 + 
   h1*h10*h3*h5*h6*h7 + h1*h10*h4*h5*h6*h7 + h10*h3*h4*h5*h6*h7 + 
   h1*h10*h2*h4*h5*h8 + h10*h2*h3*h4*h5*h8 + h1*h10*h2*h4*h6*h8 + 
   h10*h2*h3*h4*h6*h8 + h1*h10*h4*h5*h6*h8 + h10*h3*h4*h5*h6*h8 + 
   h10*h2*h3*h4*h7*h8 + h10*h2*h3*h5*h7*h8 + h10*h2*h4*h5*h7*h8 + 
   h10*h3*h4*h5*h7*h8 + h2*h3*h4*h5*h7*h8 + h10*h2*h3*h6*h7*h8 + 
   h10*h2*h4*h6*h7*h8 + h10*h3*h4*h6*h7*h8 + h2*h3*h4*h6*h7*h8 + 
   h10*h3*h5*h6*h7*h8 + h10*h4*h5*h6*h7*h8 + h3*h4*h5*h6*h7*h8 + 
   h1*h10*h3*h5*h6*h9 + h1*h10*h4*h5*h6*h9 + h10*h3*h4*h5*h6*h9 + 
   h1*h10*h3*h5*h7*h9 + h1*h2*h3*h5*h7*h9 + h1*h10*h4*h5*h7*h9 + 
   h1*h2*h4*h5*h7*h9 + h10*h3*h4*h5*h7*h9 + h2*h3*h4*h5*h7*h9 + 
   h1*h10*h3*h6*h7*h9 + h1*h10*h4*h6*h7*h9 + h10*h3*h4*h6*h7*h9 + 
   h1*h10*h5*h6*h7*h9 + h1*h3*h5*h6*h7*h9 + h10*h3*h5*h6*h7*h9 + 
   h1*h4*h5*h6*h7*h9 + h10*h4*h5*h6*h7*h9 + h3*h4*h5*h6*h7*h9 + 
   h1*h10*h4*h5*h8*h9 + h1*h2*h4*h5*h8*h9 + h10*h3*h4*h5*h8*h9 + 
   h2*h3*h4*h5*h8*h9 - h1*h2*h3*h6*h8*h9 + h1*h10*h4*h6*h8*h9 + 
   h10*h3*h4*h6*h8*h9 + h1*h10*h5*h6*h8*h9 + h10*h3*h5*h6*h8*h9 + 
   h1*h4*h5*h6*h8*h9 + h10*h4*h5*h6*h8*h9 + h3*h4*h5*h6*h8*h9 + 
   h10*h3*h4*h7*h8*h9 + h2*h3*h4*h7*h8*h9 + h10*h3*h5*h7*h8*h9 + 
   h2*h3*h5*h7*h8*h9 + h10*h4*h5*h7*h8*h9 + h2*h4*h5*h7*h8*h9 + 
   h3*h4*h5*h7*h8*h9 + h10*h3*h6*h7*h8*h9 + h10*h4*h6*h7*h8*h9 + 
   h3*h4*h6*h7*h8*h9 + h10*h5*h6*h7*h8*h9 + h3*h5*h6*h7*h8*h9 + 
   h4*h5*h6*h7*h8*h9)*(h10*h2*h3*h4*h5*h7*h8 + h10*h2*h3*h4*h6*h7*h8 + 
   h10*h3*h4*h5*h6*h7*h8 + h1*h10*h3*h5*h6*h7*h9 + h1*h10*h4*h5*h6*h7*h9 + 
   h10*h3*h4*h5*h6*h7*h9 + h1*h10*h3*h5*h6*h8*h9 + h1*h10*h4*h5*h6*h8*h9 + 
   h10*h3*h4*h5*h6*h8*h9 + h10*h3*h4*h5*h7*h8*h9 + h2*h3*h4*h5*h7*h8*h9 + 
   h10*h3*h4*h6*h7*h8*h9 + h2*h3*h4*h6*h7*h8*h9 + h10*h3*h5*h6*h7*h8*h9 + 
   h10*h4*h5*h6*h7*h8*h9 + h3*h4*h5*h6*h7*h8*h9) + 
 3*(2*h1*h10*h2 + h1*h10*h3 + 2*h1*h2*h3 + h10*h2*h3 + h1*h10*h4 + 
   2*h1*h2*h4 + h10*h2*h4 + h10*h3*h4 + 2*h2*h3*h4 + 2*h1*h10*h5 + 
   2*h1*h2*h5 + h10*h2*h5 + h1*h3*h5 + h10*h3*h5 + h2*h3*h5 + h1*h4*h5 + 
   h10*h4*h5 + h2*h4*h5 + h3*h4*h5 + 2*h1*h10*h6 + 2*h1*h2*h6 + h10*h2*h6 + 
   h1*h3*h6 + h10*h3*h6 + h2*h3*h6 + h1*h4*h6 + h10*h4*h6 + h2*h4*h6 + 
   h3*h4*h6 + 2*h1*h5*h6 + h10*h5*h6 + h3*h5*h6 + h4*h5*h6 + h1*h10*h7 + 
   2*h1*h2*h7 + h10*h2*h7 + h1*h3*h7 + h10*h3*h7 + 2*h2*h3*h7 + h1*h4*h7 + 
   h10*h4*h7 + 2*h2*h4*h7 + h3*h4*h7 + h1*h5*h7 + h10*h5*h7 + h2*h5*h7 + 
   h3*h5*h7 + h4*h5*h7 + h1*h6*h7 + h10*h6*h7 + h2*h6*h7 + h3*h6*h7 + 
   h4*h6*h7 + h5*h6*h7 + h1*h10*h8 + 2*h1*h2*h8 + h10*h2*h8 + h10*h3*h8 + 
   2*h2*h3*h8 + h1*h4*h8 + h10*h4*h8 + 2*h2*h4*h8 + h3*h4*h8 + h1*h5*h8 + 
   h10*h5*h8 + h2*h5*h8 + h3*h5*h8 + h4*h5*h8 + h1*h6*h8 + h10*h6*h8 + 
   h2*h6*h8 + h3*h6*h8 + h4*h6*h8 + h5*h6*h8 + h10*h7*h8 + 2*h2*h7*h8 + 
   h3*h7*h8 + h4*h7*h8 + h5*h7*h8 + h6*h7*h8 + 2*h1*h10*h9 + 2*h1*h2*h9 + 
   h1*h3*h9 + h10*h3*h9 + h2*h3*h9 + h1*h4*h9 + h10*h4*h9 + h2*h4*h9 + 
   h3*h4*h9 + 2*h1*h5*h9 + h10*h5*h9 + h2*h5*h9 + h3*h5*h9 + h4*h5*h9 + 
   2*h1*h6*h9 + h10*h6*h9 + h3*h6*h9 + h4*h6*h9 + h5*h6*h9 + h1*h7*h9 + 
   h10*h7*h9 + h2*h7*h9 + h3*h7*h9 + h4*h7*h9 + h5*h7*h9 + h6*h7*h9 + 
   h1*h8*h9 + h10*h8*h9 + h2*h8*h9 + h3*h8*h9 + h4*h8*h9 + h5*h8*h9 + 
   h6*h8*h9 + h7*h8*h9)*(h1*h10*h2*h3*h5 + h1*h10*h2*h4*h5 + 
   h10*h2*h3*h4*h5 + h1*h10*h2*h3*h6 + h1*h10*h2*h4*h6 + h10*h2*h3*h4*h6 + 
   h1*h10*h3*h5*h6 + h1*h10*h4*h5*h6 + h10*h3*h4*h5*h6 + h1*h10*h2*h3*h7 + 
   h1*h10*h2*h4*h7 + h10*h2*h3*h4*h7 + h1*h10*h2*h5*h7 + h1*h10*h3*h5*h7 + 
   h1*h2*h3*h5*h7 + h10*h2*h3*h5*h7 + h1*h10*h4*h5*h7 + h1*h2*h4*h5*h7 + 
   h10*h2*h4*h5*h7 + h10*h3*h4*h5*h7 + h2*h3*h4*h5*h7 + h1*h10*h2*h6*h7 + 
   h1*h10*h3*h6*h7 + h1*h2*h3*h6*h7 + h10*h2*h3*h6*h7 + h1*h10*h4*h6*h7 + 
   h1*h2*h4*h6*h7 + h10*h2*h4*h6*h7 + h10*h3*h4*h6*h7 + h2*h3*h4*h6*h7 + 
   h1*h10*h5*h6*h7 + h1*h3*h5*h6*h7 + h10*h3*h5*h6*h7 + h1*h4*h5*h6*h7 + 
   h10*h4*h5*h6*h7 + h3*h4*h5*h6*h7 + h1*h10*h2*h4*h8 + h10*h2*h3*h4*h8 + 
   h1*h10*h2*h5*h8 + h10*h2*h3*h5*h8 + h1*h10*h4*h5*h8 + h1*h2*h4*h5*h8 + 
   h10*h2*h4*h5*h8 + h10*h3*h4*h5*h8 + h2*h3*h4*h5*h8 + h1*h10*h2*h6*h8 + 
   h10*h2*h3*h6*h8 + h1*h10*h4*h6*h8 + h1*h2*h4*h6*h8 + h10*h2*h4*h6*h8 + 
   h10*h3*h4*h6*h8 + h2*h3*h4*h6*h8 + h1*h10*h5*h6*h8 + h10*h3*h5*h6*h8 + 
   h1*h4*h5*h6*h8 + h10*h4*h5*h6*h8 + h3*h4*h5*h6*h8 + h10*h2*h3*h7*h8 + 
   h10*h2*h4*h7*h8 + h10*h3*h4*h7*h8 + 2*h2*h3*h4*h7*h8 + h10*h2*h5*h7*h8 + 
   h10*h3*h5*h7*h8 + h2*h3*h5*h7*h8 + h10*h4*h5*h7*h8 + h2*h4*h5*h7*h8 + 
   h3*h4*h5*h7*h8 + h10*h2*h6*h7*h8 + h10*h3*h6*h7*h8 + h2*h3*h6*h7*h8 + 
   h10*h4*h6*h7*h8 + h2*h4*h6*h7*h8 + h3*h4*h6*h7*h8 + h10*h5*h6*h7*h8 + 
   h3*h5*h6*h7*h8 + h4*h5*h6*h7*h8 + h1*h10*h3*h5*h9 + h1*h2*h3*h5*h9 + 
   h1*h10*h4*h5*h9 + h1*h2*h4*h5*h9 + h10*h3*h4*h5*h9 + h2*h3*h4*h5*h9 + 
   h1*h10*h3*h6*h9 + h1*h10*h4*h6*h9 + h10*h3*h4*h6*h9 + 2*h1*h10*h5*h6*h9 + 
   h1*h3*h5*h6*h9 + h10*h3*h5*h6*h9 + h1*h4*h5*h6*h9 + h10*h4*h5*h6*h9 + 
   h3*h4*h5*h6*h9 + h1*h10*h3*h7*h9 + h1*h2*h3*h7*h9 + h1*h10*h4*h7*h9 + 
   h1*h2*h4*h7*h9 + h10*h3*h4*h7*h9 + h2*h3*h4*h7*h9 + h1*h10*h5*h7*h9 + 
   h1*h2*h5*h7*h9 + h1*h3*h5*h7*h9 + h10*h3*h5*h7*h9 + h2*h3*h5*h7*h9 + 
   h1*h4*h5*h7*h9 + h10*h4*h5*h7*h9 + h2*h4*h5*h7*h9 + h3*h4*h5*h7*h9 + 
   h1*h10*h6*h7*h9 + h1*h3*h6*h7*h9 + h10*h3*h6*h7*h9 + h1*h4*h6*h7*h9 + 
   h10*h4*h6*h7*h9 + h3*h4*h6*h7*h9 + h1*h5*h6*h7*h9 + h10*h5*h6*h7*h9 + 
   h3*h5*h6*h7*h9 + h4*h5*h6*h7*h9 + h1*h10*h4*h8*h9 + h1*h2*h4*h8*h9 + 
   h10*h3*h4*h8*h9 + h2*h3*h4*h8*h9 + h1*h10*h5*h8*h9 + h1*h2*h5*h8*h9 + 
   h10*h3*h5*h8*h9 + h2*h3*h5*h8*h9 + h1*h4*h5*h8*h9 + h10*h4*h5*h8*h9 + 
   h2*h4*h5*h8*h9 + h3*h4*h5*h8*h9 + h1*h10*h6*h8*h9 + h10*h3*h6*h8*h9 + 
   h1*h4*h6*h8*h9 + h10*h4*h6*h8*h9 + h3*h4*h6*h8*h9 + h1*h5*h6*h8*h9 + 
   h10*h5*h6*h8*h9 + h3*h5*h6*h8*h9 + h4*h5*h6*h8*h9 + h10*h3*h7*h8*h9 + 
   h2*h3*h7*h8*h9 + h10*h4*h7*h8*h9 + h2*h4*h7*h8*h9 + h3*h4*h7*h8*h9 + 
   h10*h5*h7*h8*h9 + h2*h5*h7*h8*h9 + h3*h5*h7*h8*h9 + h4*h5*h7*h8*h9 + 
   h10*h6*h7*h8*h9 + h3*h6*h7*h8*h9 + h4*h6*h7*h8*h9 + h5*h6*h7*h8*h9)*
  (h1*h10*h2*h3*h5*h7 + h1*h10*h2*h4*h5*h7 + h10*h2*h3*h4*h5*h7 + 
   h1*h10*h2*h3*h6*h7 + h1*h10*h2*h4*h6*h7 + h10*h2*h3*h4*h6*h7 + 
   h1*h10*h3*h5*h6*h7 + h1*h10*h4*h5*h6*h7 + h10*h3*h4*h5*h6*h7 + 
   h1*h10*h2*h4*h5*h8 + h10*h2*h3*h4*h5*h8 + h1*h10*h2*h4*h6*h8 + 
   h10*h2*h3*h4*h6*h8 + h1*h10*h4*h5*h6*h8 + h10*h3*h4*h5*h6*h8 + 
   h10*h2*h3*h4*h7*h8 + h10*h2*h3*h5*h7*h8 + h10*h2*h4*h5*h7*h8 + 
   h10*h3*h4*h5*h7*h8 + h2*h3*h4*h5*h7*h8 + h10*h2*h3*h6*h7*h8 + 
   h10*h2*h4*h6*h7*h8 + h10*h3*h4*h6*h7*h8 + h2*h3*h4*h6*h7*h8 + 
   h10*h3*h5*h6*h7*h8 + h10*h4*h5*h6*h7*h8 + h3*h4*h5*h6*h7*h8 + 
   h1*h10*h3*h5*h6*h9 + h1*h10*h4*h5*h6*h9 + h10*h3*h4*h5*h6*h9 + 
   h1*h10*h3*h5*h7*h9 + h1*h2*h3*h5*h7*h9 + h1*h10*h4*h5*h7*h9 + 
   h1*h2*h4*h5*h7*h9 + h10*h3*h4*h5*h7*h9 + h2*h3*h4*h5*h7*h9 + 
   h1*h10*h3*h6*h7*h9 + h1*h10*h4*h6*h7*h9 + h10*h3*h4*h6*h7*h9 + 
   h1*h10*h5*h6*h7*h9 + h1*h3*h5*h6*h7*h9 + h10*h3*h5*h6*h7*h9 + 
   h1*h4*h5*h6*h7*h9 + h10*h4*h5*h6*h7*h9 + h3*h4*h5*h6*h7*h9 + 
   h1*h10*h4*h5*h8*h9 + h1*h2*h4*h5*h8*h9 + h10*h3*h4*h5*h8*h9 + 
   h2*h3*h4*h5*h8*h9 - h1*h2*h3*h6*h8*h9 + h1*h10*h4*h6*h8*h9 + 
   h10*h3*h4*h6*h8*h9 + h1*h10*h5*h6*h8*h9 + h10*h3*h5*h6*h8*h9 + 
   h1*h4*h5*h6*h8*h9 + h10*h4*h5*h6*h8*h9 + h3*h4*h5*h6*h8*h9 + 
   h10*h3*h4*h7*h8*h9 + h2*h3*h4*h7*h8*h9 + h10*h3*h5*h7*h8*h9 + 
   h2*h3*h5*h7*h8*h9 + h10*h4*h5*h7*h8*h9 + h2*h4*h5*h7*h8*h9 + 
   h3*h4*h5*h7*h8*h9 + h10*h3*h6*h7*h8*h9 + h10*h4*h6*h7*h8*h9 + 
   h3*h4*h6*h7*h8*h9 + h10*h5*h6*h7*h8*h9 + h3*h5*h6*h7*h8*h9 + 
   h4*h5*h6*h7*h8*h9)*(h10*h2*h3*h4*h5*h7*h8 + h10*h2*h3*h4*h6*h7*h8 + 
   h10*h3*h4*h5*h6*h7*h8 + h1*h10*h3*h5*h6*h7*h9 + h1*h10*h4*h5*h6*h7*h9 + 
   h10*h3*h4*h5*h6*h7*h9 + h1*h10*h3*h5*h6*h8*h9 + h1*h10*h4*h5*h6*h8*h9 + 
   h10*h3*h4*h5*h6*h8*h9 + h10*h3*h4*h5*h7*h8*h9 + h2*h3*h4*h5*h7*h8*h9 + 
   h10*h3*h4*h6*h7*h8*h9 + h2*h3*h4*h6*h7*h8*h9 + h10*h3*h5*h6*h7*h8*h9 + 
   h10*h4*h5*h6*h7*h8*h9 + h3*h4*h5*h6*h7*h8*h9) + 
 3*(2*h1 + h10 + 2*h2 + h3 + h4 + h5 + h6 + h7 + h8 + h9)^2*
  (h1*h10*h2*h3*h5*h7 + h1*h10*h2*h4*h5*h7 + h10*h2*h3*h4*h5*h7 + 
    h1*h10*h2*h3*h6*h7 + h1*h10*h2*h4*h6*h7 + h10*h2*h3*h4*h6*h7 + 
    h1*h10*h3*h5*h6*h7 + h1*h10*h4*h5*h6*h7 + h10*h3*h4*h5*h6*h7 + 
    h1*h10*h2*h4*h5*h8 + h10*h2*h3*h4*h5*h8 + h1*h10*h2*h4*h6*h8 + 
    h10*h2*h3*h4*h6*h8 + h1*h10*h4*h5*h6*h8 + h10*h3*h4*h5*h6*h8 + 
    h10*h2*h3*h4*h7*h8 + h10*h2*h3*h5*h7*h8 + h10*h2*h4*h5*h7*h8 + 
    h10*h3*h4*h5*h7*h8 + h2*h3*h4*h5*h7*h8 + h10*h2*h3*h6*h7*h8 + 
    h10*h2*h4*h6*h7*h8 + h10*h3*h4*h6*h7*h8 + h2*h3*h4*h6*h7*h8 + 
    h10*h3*h5*h6*h7*h8 + h10*h4*h5*h6*h7*h8 + h3*h4*h5*h6*h7*h8 + 
    h1*h10*h3*h5*h6*h9 + h1*h10*h4*h5*h6*h9 + h10*h3*h4*h5*h6*h9 + 
    h1*h10*h3*h5*h7*h9 + h1*h2*h3*h5*h7*h9 + h1*h10*h4*h5*h7*h9 + 
    h1*h2*h4*h5*h7*h9 + h10*h3*h4*h5*h7*h9 + h2*h3*h4*h5*h7*h9 + 
    h1*h10*h3*h6*h7*h9 + h1*h10*h4*h6*h7*h9 + h10*h3*h4*h6*h7*h9 + 
    h1*h10*h5*h6*h7*h9 + h1*h3*h5*h6*h7*h9 + h10*h3*h5*h6*h7*h9 + 
    h1*h4*h5*h6*h7*h9 + h10*h4*h5*h6*h7*h9 + h3*h4*h5*h6*h7*h9 + 
    h1*h10*h4*h5*h8*h9 + h1*h2*h4*h5*h8*h9 + h10*h3*h4*h5*h8*h9 + 
    h2*h3*h4*h5*h8*h9 - h1*h2*h3*h6*h8*h9 + h1*h10*h4*h6*h8*h9 + 
    h10*h3*h4*h6*h8*h9 + h1*h10*h5*h6*h8*h9 + h10*h3*h5*h6*h8*h9 + 
    h1*h4*h5*h6*h8*h9 + h10*h4*h5*h6*h8*h9 + h3*h4*h5*h6*h8*h9 + 
    h10*h3*h4*h7*h8*h9 + h2*h3*h4*h7*h8*h9 + h10*h3*h5*h7*h8*h9 + 
    h2*h3*h5*h7*h8*h9 + h10*h4*h5*h7*h8*h9 + h2*h4*h5*h7*h8*h9 + 
    h3*h4*h5*h7*h8*h9 + h10*h3*h6*h7*h8*h9 + h10*h4*h6*h7*h8*h9 + 
    h3*h4*h6*h7*h8*h9 + h10*h5*h6*h7*h8*h9 + h3*h5*h6*h7*h8*h9 + 
    h4*h5*h6*h7*h8*h9)^2*(h10*h2*h3*h4*h5*h7*h8 + h10*h2*h3*h4*h6*h7*h8 + 
   h10*h3*h4*h5*h6*h7*h8 + h1*h10*h3*h5*h6*h7*h9 + h1*h10*h4*h5*h6*h7*h9 + 
   h10*h3*h4*h5*h6*h7*h9 + h1*h10*h3*h5*h6*h8*h9 + h1*h10*h4*h5*h6*h8*h9 + 
   h10*h3*h4*h5*h6*h8*h9 + h10*h3*h4*h5*h7*h8*h9 + h2*h3*h4*h5*h7*h8*h9 + 
   h10*h3*h4*h6*h7*h8*h9 + h2*h3*h4*h6*h7*h8*h9 + h10*h3*h5*h6*h7*h8*h9 + 
   h10*h4*h5*h6*h7*h8*h9 + h3*h4*h5*h6*h7*h8*h9) - 
 (2*h1 + h10 + 2*h2 + h3 + h4 + h5 + h6 + h7 + h8 + h9)*
  (2*h1*h10 + 4*h1*h2 + h10*h2 + h1*h3 + h10*h3 + 2*h2*h3 + h1*h4 + h10*h4 + 
    2*h2*h4 + h3*h4 + 2*h1*h5 + h10*h5 + h2*h5 + h3*h5 + h4*h5 + 2*h1*h6 + 
    h10*h6 + h2*h6 + h3*h6 + h4*h6 + h5*h6 + h1*h7 + h10*h7 + 2*h2*h7 + 
    h3*h7 + h4*h7 + h5*h7 + h6*h7 + h1*h8 + h10*h8 + 2*h2*h8 + h3*h8 + 
    h4*h8 + h5*h8 + h6*h8 + h7*h8 + 2*h1*h9 + h10*h9 + h2*h9 + h3*h9 + 
    h4*h9 + h5*h9 + h6*h9 + h7*h9 + h8*h9)^3*
  (h10*h2*h3*h4*h5*h7*h8 + h10*h2*h3*h4*h6*h7*h8 + h10*h3*h4*h5*h6*h7*h8 + 
    h1*h10*h3*h5*h6*h7*h9 + h1*h10*h4*h5*h6*h7*h9 + h10*h3*h4*h5*h6*h7*h9 + 
    h1*h10*h3*h5*h6*h8*h9 + h1*h10*h4*h5*h6*h8*h9 + h10*h3*h4*h5*h6*h8*h9 + 
    h10*h3*h4*h5*h7*h8*h9 + h2*h3*h4*h5*h7*h8*h9 + h10*h3*h4*h6*h7*h8*h9 + 
    h2*h3*h4*h6*h7*h8*h9 + h10*h3*h5*h6*h7*h8*h9 + h10*h4*h5*h6*h7*h8*h9 + 
    h3*h4*h5*h6*h7*h8*h9)^2 + 
 (2*h1*h10 + 4*h1*h2 + h10*h2 + h1*h3 + h10*h3 + 2*h2*h3 + h1*h4 + h10*h4 + 
    2*h2*h4 + h3*h4 + 2*h1*h5 + h10*h5 + h2*h5 + h3*h5 + h4*h5 + 2*h1*h6 + 
    h10*h6 + h2*h6 + h3*h6 + h4*h6 + h5*h6 + h1*h7 + h10*h7 + 2*h2*h7 + 
    h3*h7 + h4*h7 + h5*h7 + h6*h7 + h1*h8 + h10*h8 + 2*h2*h8 + h3*h8 + 
    h4*h8 + h5*h8 + h6*h8 + h7*h8 + 2*h1*h9 + h10*h9 + h2*h9 + h3*h9 + 
    h4*h9 + h5*h9 + h6*h9 + h7*h9 + h8*h9)^2*(2*h1*h10*h2 + h1*h10*h3 + 
   2*h1*h2*h3 + h10*h2*h3 + h1*h10*h4 + 2*h1*h2*h4 + h10*h2*h4 + h10*h3*h4 + 
   2*h2*h3*h4 + 2*h1*h10*h5 + 2*h1*h2*h5 + h10*h2*h5 + h1*h3*h5 + h10*h3*h5 + 
   h2*h3*h5 + h1*h4*h5 + h10*h4*h5 + h2*h4*h5 + h3*h4*h5 + 2*h1*h10*h6 + 
   2*h1*h2*h6 + h10*h2*h6 + h1*h3*h6 + h10*h3*h6 + h2*h3*h6 + h1*h4*h6 + 
   h10*h4*h6 + h2*h4*h6 + h3*h4*h6 + 2*h1*h5*h6 + h10*h5*h6 + h3*h5*h6 + 
   h4*h5*h6 + h1*h10*h7 + 2*h1*h2*h7 + h10*h2*h7 + h1*h3*h7 + h10*h3*h7 + 
   2*h2*h3*h7 + h1*h4*h7 + h10*h4*h7 + 2*h2*h4*h7 + h3*h4*h7 + h1*h5*h7 + 
   h10*h5*h7 + h2*h5*h7 + h3*h5*h7 + h4*h5*h7 + h1*h6*h7 + h10*h6*h7 + 
   h2*h6*h7 + h3*h6*h7 + h4*h6*h7 + h5*h6*h7 + h1*h10*h8 + 2*h1*h2*h8 + 
   h10*h2*h8 + h10*h3*h8 + 2*h2*h3*h8 + h1*h4*h8 + h10*h4*h8 + 2*h2*h4*h8 + 
   h3*h4*h8 + h1*h5*h8 + h10*h5*h8 + h2*h5*h8 + h3*h5*h8 + h4*h5*h8 + 
   h1*h6*h8 + h10*h6*h8 + h2*h6*h8 + h3*h6*h8 + h4*h6*h8 + h5*h6*h8 + 
   h10*h7*h8 + 2*h2*h7*h8 + h3*h7*h8 + h4*h7*h8 + h5*h7*h8 + h6*h7*h8 + 
   2*h1*h10*h9 + 2*h1*h2*h9 + h1*h3*h9 + h10*h3*h9 + h2*h3*h9 + h1*h4*h9 + 
   h10*h4*h9 + h2*h4*h9 + h3*h4*h9 + 2*h1*h5*h9 + h10*h5*h9 + h2*h5*h9 + 
   h3*h5*h9 + h4*h5*h9 + 2*h1*h6*h9 + h10*h6*h9 + h3*h6*h9 + h4*h6*h9 + 
   h5*h6*h9 + h1*h7*h9 + h10*h7*h9 + h2*h7*h9 + h3*h7*h9 + h4*h7*h9 + 
   h5*h7*h9 + h6*h7*h9 + h1*h8*h9 + h10*h8*h9 + h2*h8*h9 + h3*h8*h9 + 
   h4*h8*h9 + h5*h8*h9 + h6*h8*h9 + h7*h8*h9)*
  (h10*h2*h3*h4*h5*h7*h8 + h10*h2*h3*h4*h6*h7*h8 + h10*h3*h4*h5*h6*h7*h8 + 
    h1*h10*h3*h5*h6*h7*h9 + h1*h10*h4*h5*h6*h7*h9 + h10*h3*h4*h5*h6*h7*h9 + 
    h1*h10*h3*h5*h6*h8*h9 + h1*h10*h4*h5*h6*h8*h9 + h10*h3*h4*h5*h6*h8*h9 + 
    h10*h3*h4*h5*h7*h8*h9 + h2*h3*h4*h5*h7*h8*h9 + h10*h3*h4*h6*h7*h8*h9 + 
    h2*h3*h4*h6*h7*h8*h9 + h10*h3*h5*h6*h7*h8*h9 + h10*h4*h5*h6*h7*h8*h9 + 
    h3*h4*h5*h6*h7*h8*h9)^2 + 3*(2*h1 + h10 + 2*h2 + h3 + h4 + h5 + h6 + h7 + 
   h8 + h9)*(2*h1*h10 + 4*h1*h2 + h10*h2 + h1*h3 + h10*h3 + 2*h2*h3 + h1*h4 + 
   h10*h4 + 2*h2*h4 + h3*h4 + 2*h1*h5 + h10*h5 + h2*h5 + h3*h5 + h4*h5 + 
   2*h1*h6 + h10*h6 + h2*h6 + h3*h6 + h4*h6 + h5*h6 + h1*h7 + h10*h7 + 
   2*h2*h7 + h3*h7 + h4*h7 + h5*h7 + h6*h7 + h1*h8 + h10*h8 + 2*h2*h8 + 
   h3*h8 + h4*h8 + h5*h8 + h6*h8 + h7*h8 + 2*h1*h9 + h10*h9 + h2*h9 + h3*h9 + 
   h4*h9 + h5*h9 + h6*h9 + h7*h9 + h8*h9)*(h1*h10*h2*h3 + h1*h10*h2*h4 + 
   h10*h2*h3*h4 + 2*h1*h10*h2*h5 + h1*h10*h3*h5 + h1*h2*h3*h5 + 
   h10*h2*h3*h5 + h1*h10*h4*h5 + h1*h2*h4*h5 + h10*h2*h4*h5 + h10*h3*h4*h5 + 
   h2*h3*h4*h5 + 2*h1*h10*h2*h6 + h1*h10*h3*h6 + h1*h2*h3*h6 + h10*h2*h3*h6 + 
   h1*h10*h4*h6 + h1*h2*h4*h6 + h10*h2*h4*h6 + h10*h3*h4*h6 + h2*h3*h4*h6 + 
   2*h1*h10*h5*h6 + h1*h3*h5*h6 + h10*h3*h5*h6 + h1*h4*h5*h6 + h10*h4*h5*h6 + 
   h3*h4*h5*h6 + h1*h10*h2*h7 + h1*h10*h3*h7 + 2*h1*h2*h3*h7 + h10*h2*h3*h7 + 
   h1*h10*h4*h7 + 2*h1*h2*h4*h7 + h10*h2*h4*h7 + h10*h3*h4*h7 + 
   2*h2*h3*h4*h7 + h1*h10*h5*h7 + h1*h2*h5*h7 + h10*h2*h5*h7 + h1*h3*h5*h7 + 
   h10*h3*h5*h7 + h2*h3*h5*h7 + h1*h4*h5*h7 + h10*h4*h5*h7 + h2*h4*h5*h7 + 
   h3*h4*h5*h7 + h1*h10*h6*h7 + h1*h2*h6*h7 + h10*h2*h6*h7 + h1*h3*h6*h7 + 
   h10*h3*h6*h7 + h2*h3*h6*h7 + h1*h4*h6*h7 + h10*h4*h6*h7 + h2*h4*h6*h7 + 
   h3*h4*h6*h7 + h1*h5*h6*h7 + h10*h5*h6*h7 + h3*h5*h6*h7 + h4*h5*h6*h7 + 
   h1*h10*h2*h8 + h10*h2*h3*h8 + h1*h10*h4*h8 + 2*h1*h2*h4*h8 + 
   h10*h2*h4*h8 + h10*h3*h4*h8 + 2*h2*h3*h4*h8 + h1*h10*h5*h8 + h1*h2*h5*h8 + 
   h10*h2*h5*h8 + h10*h3*h5*h8 + h2*h3*h5*h8 + h1*h4*h5*h8 + h10*h4*h5*h8 + 
   h2*h4*h5*h8 + h3*h4*h5*h8 + h1*h10*h6*h8 + h1*h2*h6*h8 + h10*h2*h6*h8 + 
   h10*h3*h6*h8 + h2*h3*h6*h8 + h1*h4*h6*h8 + h10*h4*h6*h8 + h2*h4*h6*h8 + 
   h3*h4*h6*h8 + h1*h5*h6*h8 + h10*h5*h6*h8 + h3*h5*h6*h8 + h4*h5*h6*h8 + 
   h10*h2*h7*h8 + h10*h3*h7*h8 + 2*h2*h3*h7*h8 + h10*h4*h7*h8 + 
   2*h2*h4*h7*h8 + h3*h4*h7*h8 + h10*h5*h7*h8 + h2*h5*h7*h8 + h3*h5*h7*h8 + 
   h4*h5*h7*h8 + h10*h6*h7*h8 + h2*h6*h7*h8 + h3*h6*h7*h8 + h4*h6*h7*h8 + 
   h5*h6*h7*h8 + h1*h10*h3*h9 + h1*h2*h3*h9 + h1*h10*h4*h9 + h1*h2*h4*h9 + 
   h10*h3*h4*h9 + h2*h3*h4*h9 + 2*h1*h10*h5*h9 + 2*h1*h2*h5*h9 + 
   h1*h3*h5*h9 + h10*h3*h5*h9 + h2*h3*h5*h9 + h1*h4*h5*h9 + h10*h4*h5*h9 + 
   h2*h4*h5*h9 + h3*h4*h5*h9 + 2*h1*h10*h6*h9 + h1*h3*h6*h9 + h10*h3*h6*h9 + 
   h1*h4*h6*h9 + h10*h4*h6*h9 + h3*h4*h6*h9 + 2*h1*h5*h6*h9 + h10*h5*h6*h9 + 
   h3*h5*h6*h9 + h4*h5*h6*h9 + h1*h10*h7*h9 + h1*h2*h7*h9 + h1*h3*h7*h9 + 
   h10*h3*h7*h9 + h2*h3*h7*h9 + h1*h4*h7*h9 + h10*h4*h7*h9 + h2*h4*h7*h9 + 
   h3*h4*h7*h9 + h1*h5*h7*h9 + h10*h5*h7*h9 + h2*h5*h7*h9 + h3*h5*h7*h9 + 
   h4*h5*h7*h9 + h1*h6*h7*h9 + h10*h6*h7*h9 + h3*h6*h7*h9 + h4*h6*h7*h9 + 
   h5*h6*h7*h9 + h1*h10*h8*h9 + h1*h2*h8*h9 + h10*h3*h8*h9 + h2*h3*h8*h9 + 
   h1*h4*h8*h9 + h10*h4*h8*h9 + h2*h4*h8*h9 + h3*h4*h8*h9 + h1*h5*h8*h9 + 
   h10*h5*h8*h9 + h2*h5*h8*h9 + h3*h5*h8*h9 + h4*h5*h8*h9 + h1*h6*h8*h9 + 
   h10*h6*h8*h9 + h3*h6*h8*h9 + h4*h6*h8*h9 + h5*h6*h8*h9 + h10*h7*h8*h9 + 
   h2*h7*h8*h9 + h3*h7*h8*h9 + h4*h7*h8*h9 + h5*h7*h8*h9 + h6*h7*h8*h9)*
  (h10*h2*h3*h4*h5*h7*h8 + h10*h2*h3*h4*h6*h7*h8 + h10*h3*h4*h5*h6*h7*h8 + 
    h1*h10*h3*h5*h6*h7*h9 + h1*h10*h4*h5*h6*h7*h9 + h10*h3*h4*h5*h6*h7*h9 + 
    h1*h10*h3*h5*h6*h8*h9 + h1*h10*h4*h5*h6*h8*h9 + h10*h3*h4*h5*h6*h8*h9 + 
    h10*h3*h4*h5*h7*h8*h9 + h2*h3*h4*h5*h7*h8*h9 + h10*h3*h4*h6*h7*h8*h9 + 
    h2*h3*h4*h6*h7*h8*h9 + h10*h3*h5*h6*h7*h8*h9 + h10*h4*h5*h6*h7*h8*h9 + 
    h3*h4*h5*h6*h7*h8*h9)^2 - 2*(2*h1*h10*h2 + h1*h10*h3 + 2*h1*h2*h3 + 
   h10*h2*h3 + h1*h10*h4 + 2*h1*h2*h4 + h10*h2*h4 + h10*h3*h4 + 2*h2*h3*h4 + 
   2*h1*h10*h5 + 2*h1*h2*h5 + h10*h2*h5 + h1*h3*h5 + h10*h3*h5 + h2*h3*h5 + 
   h1*h4*h5 + h10*h4*h5 + h2*h4*h5 + h3*h4*h5 + 2*h1*h10*h6 + 2*h1*h2*h6 + 
   h10*h2*h6 + h1*h3*h6 + h10*h3*h6 + h2*h3*h6 + h1*h4*h6 + h10*h4*h6 + 
   h2*h4*h6 + h3*h4*h6 + 2*h1*h5*h6 + h10*h5*h6 + h3*h5*h6 + h4*h5*h6 + 
   h1*h10*h7 + 2*h1*h2*h7 + h10*h2*h7 + h1*h3*h7 + h10*h3*h7 + 2*h2*h3*h7 + 
   h1*h4*h7 + h10*h4*h7 + 2*h2*h4*h7 + h3*h4*h7 + h1*h5*h7 + h10*h5*h7 + 
   h2*h5*h7 + h3*h5*h7 + h4*h5*h7 + h1*h6*h7 + h10*h6*h7 + h2*h6*h7 + 
   h3*h6*h7 + h4*h6*h7 + h5*h6*h7 + h1*h10*h8 + 2*h1*h2*h8 + h10*h2*h8 + 
   h10*h3*h8 + 2*h2*h3*h8 + h1*h4*h8 + h10*h4*h8 + 2*h2*h4*h8 + h3*h4*h8 + 
   h1*h5*h8 + h10*h5*h8 + h2*h5*h8 + h3*h5*h8 + h4*h5*h8 + h1*h6*h8 + 
   h10*h6*h8 + h2*h6*h8 + h3*h6*h8 + h4*h6*h8 + h5*h6*h8 + h10*h7*h8 + 
   2*h2*h7*h8 + h3*h7*h8 + h4*h7*h8 + h5*h7*h8 + h6*h7*h8 + 2*h1*h10*h9 + 
   2*h1*h2*h9 + h1*h3*h9 + h10*h3*h9 + h2*h3*h9 + h1*h4*h9 + h10*h4*h9 + 
   h2*h4*h9 + h3*h4*h9 + 2*h1*h5*h9 + h10*h5*h9 + h2*h5*h9 + h3*h5*h9 + 
   h4*h5*h9 + 2*h1*h6*h9 + h10*h6*h9 + h3*h6*h9 + h4*h6*h9 + h5*h6*h9 + 
   h1*h7*h9 + h10*h7*h9 + h2*h7*h9 + h3*h7*h9 + h4*h7*h9 + h5*h7*h9 + 
   h6*h7*h9 + h1*h8*h9 + h10*h8*h9 + h2*h8*h9 + h3*h8*h9 + h4*h8*h9 + 
   h5*h8*h9 + h6*h8*h9 + h7*h8*h9)*(h1*h10*h2*h3 + h1*h10*h2*h4 + 
   h10*h2*h3*h4 + 2*h1*h10*h2*h5 + h1*h10*h3*h5 + h1*h2*h3*h5 + 
   h10*h2*h3*h5 + h1*h10*h4*h5 + h1*h2*h4*h5 + h10*h2*h4*h5 + h10*h3*h4*h5 + 
   h2*h3*h4*h5 + 2*h1*h10*h2*h6 + h1*h10*h3*h6 + h1*h2*h3*h6 + h10*h2*h3*h6 + 
   h1*h10*h4*h6 + h1*h2*h4*h6 + h10*h2*h4*h6 + h10*h3*h4*h6 + h2*h3*h4*h6 + 
   2*h1*h10*h5*h6 + h1*h3*h5*h6 + h10*h3*h5*h6 + h1*h4*h5*h6 + h10*h4*h5*h6 + 
   h3*h4*h5*h6 + h1*h10*h2*h7 + h1*h10*h3*h7 + 2*h1*h2*h3*h7 + h10*h2*h3*h7 + 
   h1*h10*h4*h7 + 2*h1*h2*h4*h7 + h10*h2*h4*h7 + h10*h3*h4*h7 + 
   2*h2*h3*h4*h7 + h1*h10*h5*h7 + h1*h2*h5*h7 + h10*h2*h5*h7 + h1*h3*h5*h7 + 
   h10*h3*h5*h7 + h2*h3*h5*h7 + h1*h4*h5*h7 + h10*h4*h5*h7 + h2*h4*h5*h7 + 
   h3*h4*h5*h7 + h1*h10*h6*h7 + h1*h2*h6*h7 + h10*h2*h6*h7 + h1*h3*h6*h7 + 
   h10*h3*h6*h7 + h2*h3*h6*h7 + h1*h4*h6*h7 + h10*h4*h6*h7 + h2*h4*h6*h7 + 
   h3*h4*h6*h7 + h1*h5*h6*h7 + h10*h5*h6*h7 + h3*h5*h6*h7 + h4*h5*h6*h7 + 
   h1*h10*h2*h8 + h10*h2*h3*h8 + h1*h10*h4*h8 + 2*h1*h2*h4*h8 + 
   h10*h2*h4*h8 + h10*h3*h4*h8 + 2*h2*h3*h4*h8 + h1*h10*h5*h8 + h1*h2*h5*h8 + 
   h10*h2*h5*h8 + h10*h3*h5*h8 + h2*h3*h5*h8 + h1*h4*h5*h8 + h10*h4*h5*h8 + 
   h2*h4*h5*h8 + h3*h4*h5*h8 + h1*h10*h6*h8 + h1*h2*h6*h8 + h10*h2*h6*h8 + 
   h10*h3*h6*h8 + h2*h3*h6*h8 + h1*h4*h6*h8 + h10*h4*h6*h8 + h2*h4*h6*h8 + 
   h3*h4*h6*h8 + h1*h5*h6*h8 + h10*h5*h6*h8 + h3*h5*h6*h8 + h4*h5*h6*h8 + 
   h10*h2*h7*h8 + h10*h3*h7*h8 + 2*h2*h3*h7*h8 + h10*h4*h7*h8 + 
   2*h2*h4*h7*h8 + h3*h4*h7*h8 + h10*h5*h7*h8 + h2*h5*h7*h8 + h3*h5*h7*h8 + 
   h4*h5*h7*h8 + h10*h6*h7*h8 + h2*h6*h7*h8 + h3*h6*h7*h8 + h4*h6*h7*h8 + 
   h5*h6*h7*h8 + h1*h10*h3*h9 + h1*h2*h3*h9 + h1*h10*h4*h9 + h1*h2*h4*h9 + 
   h10*h3*h4*h9 + h2*h3*h4*h9 + 2*h1*h10*h5*h9 + 2*h1*h2*h5*h9 + 
   h1*h3*h5*h9 + h10*h3*h5*h9 + h2*h3*h5*h9 + h1*h4*h5*h9 + h10*h4*h5*h9 + 
   h2*h4*h5*h9 + h3*h4*h5*h9 + 2*h1*h10*h6*h9 + h1*h3*h6*h9 + h10*h3*h6*h9 + 
   h1*h4*h6*h9 + h10*h4*h6*h9 + h3*h4*h6*h9 + 2*h1*h5*h6*h9 + h10*h5*h6*h9 + 
   h3*h5*h6*h9 + h4*h5*h6*h9 + h1*h10*h7*h9 + h1*h2*h7*h9 + h1*h3*h7*h9 + 
   h10*h3*h7*h9 + h2*h3*h7*h9 + h1*h4*h7*h9 + h10*h4*h7*h9 + h2*h4*h7*h9 + 
   h3*h4*h7*h9 + h1*h5*h7*h9 + h10*h5*h7*h9 + h2*h5*h7*h9 + h3*h5*h7*h9 + 
   h4*h5*h7*h9 + h1*h6*h7*h9 + h10*h6*h7*h9 + h3*h6*h7*h9 + h4*h6*h7*h9 + 
   h5*h6*h7*h9 + h1*h10*h8*h9 + h1*h2*h8*h9 + h10*h3*h8*h9 + h2*h3*h8*h9 + 
   h1*h4*h8*h9 + h10*h4*h8*h9 + h2*h4*h8*h9 + h3*h4*h8*h9 + h1*h5*h8*h9 + 
   h10*h5*h8*h9 + h2*h5*h8*h9 + h3*h5*h8*h9 + h4*h5*h8*h9 + h1*h6*h8*h9 + 
   h10*h6*h8*h9 + h3*h6*h8*h9 + h4*h6*h8*h9 + h5*h6*h8*h9 + h10*h7*h8*h9 + 
   h2*h7*h8*h9 + h3*h7*h8*h9 + h4*h7*h8*h9 + h5*h7*h8*h9 + h6*h7*h8*h9)*
  (h10*h2*h3*h4*h5*h7*h8 + h10*h2*h3*h4*h6*h7*h8 + h10*h3*h4*h5*h6*h7*h8 + 
    h1*h10*h3*h5*h6*h7*h9 + h1*h10*h4*h5*h6*h7*h9 + h10*h3*h4*h5*h6*h7*h9 + 
    h1*h10*h3*h5*h6*h8*h9 + h1*h10*h4*h5*h6*h8*h9 + h10*h3*h4*h5*h6*h8*h9 + 
    h10*h3*h4*h5*h7*h8*h9 + h2*h3*h4*h5*h7*h8*h9 + h10*h3*h4*h6*h7*h8*h9 + 
    h2*h3*h4*h6*h7*h8*h9 + h10*h3*h5*h6*h7*h8*h9 + h10*h4*h5*h6*h7*h8*h9 + 
    h3*h4*h5*h6*h7*h8*h9)^2 - (2*h1*h10 + 4*h1*h2 + h10*h2 + h1*h3 + h10*h3 + 
   2*h2*h3 + h1*h4 + h10*h4 + 2*h2*h4 + h3*h4 + 2*h1*h5 + h10*h5 + h2*h5 + 
   h3*h5 + h4*h5 + 2*h1*h6 + h10*h6 + h2*h6 + h3*h6 + h4*h6 + h5*h6 + h1*h7 + 
   h10*h7 + 2*h2*h7 + h3*h7 + h4*h7 + h5*h7 + h6*h7 + h1*h8 + h10*h8 + 
   2*h2*h8 + h3*h8 + h4*h8 + h5*h8 + h6*h8 + h7*h8 + 2*h1*h9 + h10*h9 + 
   h2*h9 + h3*h9 + h4*h9 + h5*h9 + h6*h9 + h7*h9 + h8*h9)*
  (h1*h10*h2*h3*h5 + h1*h10*h2*h4*h5 + h10*h2*h3*h4*h5 + h1*h10*h2*h3*h6 + 
   h1*h10*h2*h4*h6 + h10*h2*h3*h4*h6 + h1*h10*h3*h5*h6 + h1*h10*h4*h5*h6 + 
   h10*h3*h4*h5*h6 + h1*h10*h2*h3*h7 + h1*h10*h2*h4*h7 + h10*h2*h3*h4*h7 + 
   h1*h10*h2*h5*h7 + h1*h10*h3*h5*h7 + h1*h2*h3*h5*h7 + h10*h2*h3*h5*h7 + 
   h1*h10*h4*h5*h7 + h1*h2*h4*h5*h7 + h10*h2*h4*h5*h7 + h10*h3*h4*h5*h7 + 
   h2*h3*h4*h5*h7 + h1*h10*h2*h6*h7 + h1*h10*h3*h6*h7 + h1*h2*h3*h6*h7 + 
   h10*h2*h3*h6*h7 + h1*h10*h4*h6*h7 + h1*h2*h4*h6*h7 + h10*h2*h4*h6*h7 + 
   h10*h3*h4*h6*h7 + h2*h3*h4*h6*h7 + h1*h10*h5*h6*h7 + h1*h3*h5*h6*h7 + 
   h10*h3*h5*h6*h7 + h1*h4*h5*h6*h7 + h10*h4*h5*h6*h7 + h3*h4*h5*h6*h7 + 
   h1*h10*h2*h4*h8 + h10*h2*h3*h4*h8 + h1*h10*h2*h5*h8 + h10*h2*h3*h5*h8 + 
   h1*h10*h4*h5*h8 + h1*h2*h4*h5*h8 + h10*h2*h4*h5*h8 + h10*h3*h4*h5*h8 + 
   h2*h3*h4*h5*h8 + h1*h10*h2*h6*h8 + h10*h2*h3*h6*h8 + h1*h10*h4*h6*h8 + 
   h1*h2*h4*h6*h8 + h10*h2*h4*h6*h8 + h10*h3*h4*h6*h8 + h2*h3*h4*h6*h8 + 
   h1*h10*h5*h6*h8 + h10*h3*h5*h6*h8 + h1*h4*h5*h6*h8 + h10*h4*h5*h6*h8 + 
   h3*h4*h5*h6*h8 + h10*h2*h3*h7*h8 + h10*h2*h4*h7*h8 + h10*h3*h4*h7*h8 + 
   2*h2*h3*h4*h7*h8 + h10*h2*h5*h7*h8 + h10*h3*h5*h7*h8 + h2*h3*h5*h7*h8 + 
   h10*h4*h5*h7*h8 + h2*h4*h5*h7*h8 + h3*h4*h5*h7*h8 + h10*h2*h6*h7*h8 + 
   h10*h3*h6*h7*h8 + h2*h3*h6*h7*h8 + h10*h4*h6*h7*h8 + h2*h4*h6*h7*h8 + 
   h3*h4*h6*h7*h8 + h10*h5*h6*h7*h8 + h3*h5*h6*h7*h8 + h4*h5*h6*h7*h8 + 
   h1*h10*h3*h5*h9 + h1*h2*h3*h5*h9 + h1*h10*h4*h5*h9 + h1*h2*h4*h5*h9 + 
   h10*h3*h4*h5*h9 + h2*h3*h4*h5*h9 + h1*h10*h3*h6*h9 + h1*h10*h4*h6*h9 + 
   h10*h3*h4*h6*h9 + 2*h1*h10*h5*h6*h9 + h1*h3*h5*h6*h9 + h10*h3*h5*h6*h9 + 
   h1*h4*h5*h6*h9 + h10*h4*h5*h6*h9 + h3*h4*h5*h6*h9 + h1*h10*h3*h7*h9 + 
   h1*h2*h3*h7*h9 + h1*h10*h4*h7*h9 + h1*h2*h4*h7*h9 + h10*h3*h4*h7*h9 + 
   h2*h3*h4*h7*h9 + h1*h10*h5*h7*h9 + h1*h2*h5*h7*h9 + h1*h3*h5*h7*h9 + 
   h10*h3*h5*h7*h9 + h2*h3*h5*h7*h9 + h1*h4*h5*h7*h9 + h10*h4*h5*h7*h9 + 
   h2*h4*h5*h7*h9 + h3*h4*h5*h7*h9 + h1*h10*h6*h7*h9 + h1*h3*h6*h7*h9 + 
   h10*h3*h6*h7*h9 + h1*h4*h6*h7*h9 + h10*h4*h6*h7*h9 + h3*h4*h6*h7*h9 + 
   h1*h5*h6*h7*h9 + h10*h5*h6*h7*h9 + h3*h5*h6*h7*h9 + h4*h5*h6*h7*h9 + 
   h1*h10*h4*h8*h9 + h1*h2*h4*h8*h9 + h10*h3*h4*h8*h9 + h2*h3*h4*h8*h9 + 
   h1*h10*h5*h8*h9 + h1*h2*h5*h8*h9 + h10*h3*h5*h8*h9 + h2*h3*h5*h8*h9 + 
   h1*h4*h5*h8*h9 + h10*h4*h5*h8*h9 + h2*h4*h5*h8*h9 + h3*h4*h5*h8*h9 + 
   h1*h10*h6*h8*h9 + h10*h3*h6*h8*h9 + h1*h4*h6*h8*h9 + h10*h4*h6*h8*h9 + 
   h3*h4*h6*h8*h9 + h1*h5*h6*h8*h9 + h10*h5*h6*h8*h9 + h3*h5*h6*h8*h9 + 
   h4*h5*h6*h8*h9 + h10*h3*h7*h8*h9 + h2*h3*h7*h8*h9 + h10*h4*h7*h8*h9 + 
   h2*h4*h7*h8*h9 + h3*h4*h7*h8*h9 + h10*h5*h7*h8*h9 + h2*h5*h7*h8*h9 + 
   h3*h5*h7*h8*h9 + h4*h5*h7*h8*h9 + h10*h6*h7*h8*h9 + h3*h6*h7*h8*h9 + 
   h4*h6*h7*h8*h9 + h5*h6*h7*h8*h9)*
  (h10*h2*h3*h4*h5*h7*h8 + h10*h2*h3*h4*h6*h7*h8 + h10*h3*h4*h5*h6*h7*h8 + 
    h1*h10*h3*h5*h6*h7*h9 + h1*h10*h4*h5*h6*h7*h9 + h10*h3*h4*h5*h6*h7*h9 + 
    h1*h10*h3*h5*h6*h8*h9 + h1*h10*h4*h5*h6*h8*h9 + h10*h3*h4*h5*h6*h8*h9 + 
    h10*h3*h4*h5*h7*h8*h9 + h2*h3*h4*h5*h7*h8*h9 + h10*h3*h4*h6*h7*h8*h9 + 
    h2*h3*h4*h6*h7*h8*h9 + h10*h3*h5*h6*h7*h8*h9 + h10*h4*h5*h6*h7*h8*h9 + 
    h3*h4*h5*h6*h7*h8*h9)^2 - 3*(2*h1 + h10 + 2*h2 + h3 + h4 + h5 + h6 + h7 + 
   h8 + h9)*(h1*h10*h2*h3*h5*h7 + h1*h10*h2*h4*h5*h7 + h10*h2*h3*h4*h5*h7 + 
   h1*h10*h2*h3*h6*h7 + h1*h10*h2*h4*h6*h7 + h10*h2*h3*h4*h6*h7 + 
   h1*h10*h3*h5*h6*h7 + h1*h10*h4*h5*h6*h7 + h10*h3*h4*h5*h6*h7 + 
   h1*h10*h2*h4*h5*h8 + h10*h2*h3*h4*h5*h8 + h1*h10*h2*h4*h6*h8 + 
   h10*h2*h3*h4*h6*h8 + h1*h10*h4*h5*h6*h8 + h10*h3*h4*h5*h6*h8 + 
   h10*h2*h3*h4*h7*h8 + h10*h2*h3*h5*h7*h8 + h10*h2*h4*h5*h7*h8 + 
   h10*h3*h4*h5*h7*h8 + h2*h3*h4*h5*h7*h8 + h10*h2*h3*h6*h7*h8 + 
   h10*h2*h4*h6*h7*h8 + h10*h3*h4*h6*h7*h8 + h2*h3*h4*h6*h7*h8 + 
   h10*h3*h5*h6*h7*h8 + h10*h4*h5*h6*h7*h8 + h3*h4*h5*h6*h7*h8 + 
   h1*h10*h3*h5*h6*h9 + h1*h10*h4*h5*h6*h9 + h10*h3*h4*h5*h6*h9 + 
   h1*h10*h3*h5*h7*h9 + h1*h2*h3*h5*h7*h9 + h1*h10*h4*h5*h7*h9 + 
   h1*h2*h4*h5*h7*h9 + h10*h3*h4*h5*h7*h9 + h2*h3*h4*h5*h7*h9 + 
   h1*h10*h3*h6*h7*h9 + h1*h10*h4*h6*h7*h9 + h10*h3*h4*h6*h7*h9 + 
   h1*h10*h5*h6*h7*h9 + h1*h3*h5*h6*h7*h9 + h10*h3*h5*h6*h7*h9 + 
   h1*h4*h5*h6*h7*h9 + h10*h4*h5*h6*h7*h9 + h3*h4*h5*h6*h7*h9 + 
   h1*h10*h4*h5*h8*h9 + h1*h2*h4*h5*h8*h9 + h10*h3*h4*h5*h8*h9 + 
   h2*h3*h4*h5*h8*h9 - h1*h2*h3*h6*h8*h9 + h1*h10*h4*h6*h8*h9 + 
   h10*h3*h4*h6*h8*h9 + h1*h10*h5*h6*h8*h9 + h10*h3*h5*h6*h8*h9 + 
   h1*h4*h5*h6*h8*h9 + h10*h4*h5*h6*h8*h9 + h3*h4*h5*h6*h8*h9 + 
   h10*h3*h4*h7*h8*h9 + h2*h3*h4*h7*h8*h9 + h10*h3*h5*h7*h8*h9 + 
   h2*h3*h5*h7*h8*h9 + h10*h4*h5*h7*h8*h9 + h2*h4*h5*h7*h8*h9 + 
   h3*h4*h5*h7*h8*h9 + h10*h3*h6*h7*h8*h9 + h10*h4*h6*h7*h8*h9 + 
   h3*h4*h6*h7*h8*h9 + h10*h5*h6*h7*h8*h9 + h3*h5*h6*h7*h8*h9 + 
   h4*h5*h6*h7*h8*h9)*(h10*h2*h3*h4*h5*h7*h8 + h10*h2*h3*h4*h6*h7*h8 + 
    h10*h3*h4*h5*h6*h7*h8 + h1*h10*h3*h5*h6*h7*h9 + h1*h10*h4*h5*h6*h7*h9 + 
    h10*h3*h4*h5*h6*h7*h9 + h1*h10*h3*h5*h6*h8*h9 + h1*h10*h4*h5*h6*h8*h9 + 
    h10*h3*h4*h5*h6*h8*h9 + h10*h3*h4*h5*h7*h8*h9 + h2*h3*h4*h5*h7*h8*h9 + 
    h10*h3*h4*h6*h7*h8*h9 + h2*h3*h4*h6*h7*h8*h9 + h10*h3*h5*h6*h7*h8*h9 + 
    h10*h4*h5*h6*h7*h8*h9 + h3*h4*h5*h6*h7*h8*h9)^2 + 
 (h10*h2*h3*h4*h5*h7*h8 + h10*h2*h3*h4*h6*h7*h8 + h10*h3*h4*h5*h6*h7*h8 + 
   h1*h10*h3*h5*h6*h7*h9 + h1*h10*h4*h5*h6*h7*h9 + h10*h3*h4*h5*h6*h7*h9 + 
   h1*h10*h3*h5*h6*h8*h9 + h1*h10*h4*h5*h6*h8*h9 + h10*h3*h4*h5*h6*h8*h9 + 
   h10*h3*h4*h5*h7*h8*h9 + h2*h3*h4*h5*h7*h8*h9 + h10*h3*h4*h6*h7*h8*h9 + 
   h2*h3*h4*h6*h7*h8*h9 + h10*h3*h5*h6*h7*h8*h9 + h10*h4*h5*h6*h7*h8*h9 + 
   h3*h4*h5*h6*h7*h8*h9)^3
